# Supplementary material for: A Genome-Wide Gene Function Prediction Resource for Drosophila melanogaster
Source: PLoS One. 2010 Aug 12;5(8):e12139. doi: 10.1371/journal.pone.0012139 (PMC2920829; doi:10.1371/journal.pone.0012139)
Supplement: Table S1 — Classification of KEGG pathways. (0.04 MB XLS) [file pone.0012139.s001.xls]

## Sheet: Sheet1
Metabolism	Metabolism (continued)	Metabolism (continued)
Alanine and aspartate metabolism	Sulfur metabolism	N-Glycan biosynthesis
alpha-Linolenic acid metabolism	Taurine and hypotaurine metabolism	O-Glycan biosynthesis
Aminophosphonate metabolism	Thiamine metabolism	Pantothenate and CoA biosynthesis
Aminosugars metabolism	Tryptophan metabolism	Peptidoglycan biosynthesis
Androgen and estrogen metabolism	Tyrosine metabolism	Phenylalanine, tyrosine and tryptophan biosynthesis
Arachidonic acid metabolism	Urea cycle and metabolism of amino groups	Synthesis and degradation of ketone bodies
Arginine and proline metabolism	Glycolysis / Gluconeogenesis	Terpenoid biosynthesis
Ascorbate and aldarate metabolism	Oxidative phosphorylation	Ubiquinone biosynthesis
beta-Alanine metabolism	Pentose and glucuronate interconversions	Valine, leucine and isoleucine biosynthesis
Biotin metabolism	Pentose phosphate pathway	Fatty acid elongation in mitochondria
Butanoate metabolism	Reductive carboxylate cycle (CO2 fixation)
C21-Steroid hormone metabolism	Citrate cycle (TCA cycle)	Signaling
Caffeine metabolism	One carbon pool by folate	Calcium signaling pathway
Cyanoamino acid metabolism	1- and 2-Methylnaphthalene degradation	ErbB signaling pathway
Cysteine metabolism	3-Chloroacrylic acid degradation	Hedgehog signaling pathway
D-Arginine and D-ornithine metabolism	Benzoate degradation via CoA ligation	Jak-STAT signaling pathway
D-Glutamine and D-glutamate metabolism	Benzoate degradation via hydroxylation	JNK signaling pathway
Drug metabolism - cytochrome P450	Bisphenol A degradation	MAPK signaling pathway - fruit fly
Drug metabolism - other enzymes	Caprolactam degradation	mTOR signaling pathway
Ether lipid metabolism	Ethylbenzene degradation	Notch signaling pathway
Fatty acid metabolism	gamma-Hexachlorocyclohexane degradation	p53 signaling pathway
Fructose and mannose metabolism	Geraniol degradation	Phosphatidylinositol signaling system
Galactose metabolism	Glycan structures - degradation	TGF-beta signaling pathway
Glutamate metabolism	Glycosaminoglycan degradation	VEGF signaling pathway
Glutathione metabolism	Limonene and pinene degradation	Wnt signaling pathway
Glycerolipid metabolism	Lysine degradation	Hippo pathway
Glycerophospholipid metabolism	Naphthalene and anthracene degradation	Insulin/AKT pathway
Glycine, serine and threonine metabolism	N-Glycan degradation	Circadian rhythm
Glyoxylate and dicarboxylate metabolism	Styrene degradation	Dorso-ventral axis formation
Histidine metabolism	Synthesis and degradation of ketone bodies
Inositol phosphate metabolism	Valine, leucine and isoleucine degradation	Basic functions
Linoleic acid metabolism	Alkaloid biosynthesis I	ABC transporters - General
Lipoic acid metabolism	Alkaloid biosynthesis II	Apoptosis
Metabolism of xenobiotics by cytochrome P450	Aminoacyl-tRNA biosynthesis	Basal transcription factors
Methane metabolism	Bile acid biosynthesis	Base excision repair
Methionine metabolism	Biosynthesis of steroids	Cell cycle
Nicotinate and nicotinamide metabolism	Biosynthesis of unsaturated fatty acids	DNA replication
Nitrogen metabolism	Chondroitin sulfate biosynthesis	Homologous recombination
Nucleotide sugars metabolism	Fatty acid biosynthesis	Mismatch repair
Phenylalanine metabolism	Folate biosynthesis	Non-homologous end-joining
Porphyrin and chlorophyll metabolism	Glycan structures - biosynthesis 1	Nucleotide excision repair
Propanoate metabolism	Glycan structures - biosynthesis 2	Proteasome
Purine metabolism	Glycosphingolipid biosynthesis - ganglioseries	Protein export
Pyrimidine metabolism	Glycosphingolipid biosynthesis - globoseries	Regulation of autophagy
Pyruvate metabolism	Glycosphingolipid biosynthesis - neo-lactoseries	Ribosome
Retinol metabolism	Glycosylphosphatidylinositol(GPI)-anchor biosynthesis	RNA polymerase
Riboflavin metabolism	Heparan sulfate biosynthesis	SNARE interactions in vesicular transport
Selenoamino acid metabolism	Insect hormone biosynthesis	Tight junction
Sphingolipid metabolism	Keratan sulfate biosynthesis	Ubiquitin mediated proteolysis
Starch and sucrose metabolism	Lysine biosynthesis
