# Supplementary material for: A Genome-Wide Gene Function Prediction Resource for Drosophila melanogaster
Source: PLoS One. 2010 Aug 12;5(8):e12139. doi: 10.1371/journal.pone.0012139 (PMC2920829; doi:10.1371/journal.pone.0012139)
Supplement: Table S2 — GO term and KEGG pathway membership predictions with confidence scores above 0.2 (for GO term predictions) or above 0.1 (for KEGG pathway predictions). (3.91 MB XLS) [file pone.0012139.s002.xls]

## Sheet: GO
FBgn ID	CG ID	Symbol	Predicted GO ID	confidence score	Predicted GO term
FBgn0041164	CG11513	armi	GO:0051716	0.862	cellular response to stimulus
FBgn0041164	CG11513	armi	GO:0033554	0.85	cellular response to stress
FBgn0004859	CG2125	ci	GO:0007409	0.82	axonogenesis
FBgn0041164	CG11513	armi	GO:0006259	0.814	DNA metabolic process
FBgn0028979	CG12630	tio	GO:0009954	0.812	proximal/distal pattern formation
FBgn0016977	CG18497	spen	GO:0001654	0.806	eye development
FBgn0045035	CG6535	tefu	GO:0006281	0.796	DNA repair
FBgn0003742	CG10128	tra2	GO:0000381	0.79	regulation of alternative nuclear mRNA splicing, via spliceosome
FBgn0028979	CG12630	tio	GO:0007449	0.788	proximal/distal pattern formation, imaginal disc
FBgn0021760	CG32435	chb	GO:0007309	0.784	oocyte axis specification
FBgn0027548	CG2910	nito	GO:0007166	0.772	cell surface receptor linked signal transduction
FBgn0011648	CG12399	Mad	GO:0009953	0.768	dorsal/ventral pattern formation
FBgn0010315	CG9096	CycD	GO:0006259	0.768	DNA metabolic process
FBgn0053193	CG33193	sav	GO:0043524	0.756	negative regulation of neuron apoptosis
FBgn0053193	CG33193	sav	GO:0043523	0.756	regulation of neuron apoptosis
FBgn0004859	CG2125	ci	GO:0048729	0.754	tissue morphogenesis
FBgn0000229	CG5680	bsk	GO:0003002	0.746	regionalization
FBgn0000618	CG15191	e(y)2	GO:0045893	0.736	positive regulation of transcription, DNA-dependent
FBgn0000618	CG15191	e(y)2	GO:0051254	0.736	positive regulation of RNA metabolic process
FBgn0003502	CG8049	Btk29A	GO:0022607	0.73	cellular component assembly
FBgn0005771	CG4491	noc	GO:0007166	0.726	cell surface receptor linked signal transduction
FBgn0003861	CG7875	trp	GO:0008344	0.72	adult locomotory behavior
FBgn0016081	CG32045	fry	GO:0031175	0.718	neurite development
FBgn0000229	CG5680	bsk	GO:0007389	0.718	pattern specification process
FBgn0011285	CG17596	S6kII	GO:0060249	0.716	anatomical structure homeostasis
FBgn0003482	CG31069	spn-D	GO:0045003	0.71	double-strand break repair via synthesis-dependent strand annealing
FBgn0011285	CG17596	S6kII	GO:0042592	0.71	homeostatic process
FBgn0000810	CG3218	fs(1)K10	GO:0051276	0.71	chromosome organization
FBgn0028979	CG12630	tio	GO:0008258	0.708	head involution
FBgn0028979	CG12630	tio	GO:0009792	0.706	embryonic development ending in birth or egg hatching
FBgn0028979	CG12630	tio	GO:0001700	0.706	embryonic development via the syncytial blastoderm
FBgn0003482	CG31069	spn-D	GO:0006281	0.704	DNA repair
FBgn0010341	CG12530	Cdc42	GO:0045011	0.702	actin cable formation
FBgn0010382	CG3938	CycE	GO:0046843	0.7	dorsal appendage formation
FBgn0010269	CG15793	Dsor1	GO:0046534	0.7	positive regulation of photoreceptor cell differentiation
FBgn0010269	CG15793	Dsor1	GO:0045666	0.7	positive regulation of neuron differentiation
FBgn0010269	CG15793	Dsor1	GO:0045597	0.698	positive regulation of cell differentiation
FBgn0003502	CG8049	Btk29A	GO:0007015	0.698	actin filament organization
FBgn0001180	CG9786	hb	GO:0003006	0.694	reproductive developmental process
FBgn0014020	CG8416	Rho1	GO:0006909	0.694	phagocytosis
FBgn0000382	CG3954	csw	GO:0046534	0.692	positive regulation of photoreceptor cell differentiation
FBgn0028644	CG4838	beat-Ic	GO:0055034	0.692	Bolwig's organ development
FBgn0000382	CG3954	csw	GO:0045597	0.692	positive regulation of cell differentiation
FBgn0028979	CG12630	tio	GO:0035222	0.692	wing disc pattern formation
FBgn0028644	CG4838	beat-Ic	GO:0001746	0.692	Bolwig's organ morphogenesis
FBgn0000382	CG3954	csw	GO:0045666	0.692	positive regulation of neuron differentiation
FBgn0026181	CG9774	rok	GO:0030855	0.692	epithelial cell differentiation
FBgn0000017	CG4032	Abl	GO:0031344	0.69	regulation of cell projection organization
FBgn0041164	CG11513	armi	GO:0006950	0.686	response to stress
FBgn0000289	CG8367	cg	GO:0048518	0.686	positive regulation of biological process
FBgn0019686	CG10895	lok	GO:0006259	0.684	DNA metabolic process
FBgn0000117	CG11579	arm	GO:0048666	0.684	neuron development
FBgn0004859	CG2125	ci	GO:0007418	0.682	ventral midline development
FBgn0003482	CG31069	spn-D	GO:0000725	0.68	recombinational repair
FBgn0025463	CG4303	Bap60	GO:0009792	0.678	embryonic development ending in birth or egg hatching
FBgn0003482	CG31069	spn-D	GO:0000724	0.678	double-strand break repair via homologous recombination
FBgn0010228	CG17921	HmgZ	GO:0006325	0.678	establishment or maintenance of chromatin architecture
FBgn0003545	CG12298	sub	GO:0007052	0.678	mitotic spindle organization
FBgn0028979	CG12630	tio	GO:0007447	0.678	imaginal disc pattern formation
FBgn0023509	CG3480	mip130	GO:0007098	0.676	centrosome cycle
FBgn0028979	CG12630	tio	GO:0001654	0.676	eye development
FBgn0026404	CG8091	Nc	GO:0043065	0.676	positive regulation of apoptosis
FBgn0028979	CG12630	tio	GO:0048749	0.674	compound eye development
FBgn0002631	CG6096	HLHm5	GO:0022612	0.674	gland morphogenesis
FBgn0010303	CG4353	hep	GO:0051704	0.674	multi-organism process
FBgn0014020	CG8416	Rho1	GO:0006911	0.674	phagocytosis, engulfment
FBgn0000229	CG5680	bsk	GO:0030036	0.672	actin cytoskeleton organization
FBgn0028979	CG12630	tio	GO:0007423	0.67	sensory organ development
FBgn0003482	CG31069	spn-D	GO:0006302	0.668	double-strand break repair
FBgn0005590	CG31695	scw	GO:0040008	0.666	regulation of growth
FBgn0041164	CG11513	armi	GO:0034984	0.666	cellular response to DNA damage stimulus
FBgn0041164	CG11513	armi	GO:0006974	0.666	response to DNA damage stimulus
FBgn0029157	CG6238	ssh	GO:0007017	0.664	microtubule-based process
FBgn0002561	CG3839	l(1)sc	GO:0022416	0.662	bristle development
FBgn0000229	CG5680	bsk	GO:0007015	0.66	actin filament organization
FBgn0003380	CG12348	Sh	GO:0050962	0.66	detection of light stimulus involved in sensory perception
FBgn0027052	CG5203	CHIP	GO:0006950	0.658	response to stress
FBgn0033159	CG17800	Dscam	GO:0022610	0.656	biological adhesion
FBgn0015754	CG8440	Lis-1	GO:0007052	0.654	mitotic spindle organization
FBgn0002631	CG6096	HLHm5	GO:0007435	0.654	salivary gland morphogenesis
FBgn0024179	CG10776	wit	GO:0045927	0.652	positive regulation of growth
FBgn0067317	CG13415	Cby	GO:0007507	0.65	heart development
FBgn0015550	CG7659	tap	GO:0051674	0.65	localization of cell
FBgn0003482	CG31069	spn-D	GO:0034984	0.648	cellular response to DNA damage stimulus
FBgn0020493	CG5201	Dad	GO:0016202	0.648	regulation of striated muscle development
FBgn0000229	CG5680	bsk	GO:0002682	0.648	regulation of immune system process
FBgn0020493	CG5201	Dad	GO:0048634	0.646	regulation of muscle development
FBgn0014366	CG2925	noi	GO:0007338	0.646	single fertilization
FBgn0004859	CG2125	ci	GO:0009792	0.646	embryonic development ending in birth or egg hatching
FBgn0003205	CG9375	Ras85D	GO:0030030	0.644	cell projection organization
FBgn0053193	CG33193	sav	GO:0043066	0.644	negative regulation of apoptosis
FBgn0021825	CG8269	Dmn	GO:0051656	0.644	establishment of organelle localization
FBgn0003482	CG31069	spn-D	GO:0006974	0.644	response to DNA damage stimulus
FBgn0001180	CG9786	hb	GO:0007548	0.644	sex differentiation
FBgn0002561	CG3839	l(1)sc	GO:0008407	0.644	bristle morphogenesis
FBgn0010762	CG32067	simj	GO:0006928	0.642	cell motion
FBgn0010303	CG4353	hep	GO:0019730	0.64	antimicrobial humoral response
FBgn0000463	CG3619	Dl	GO:0016337	0.64	cell-cell adhesion
FBgn0041164	CG11513	armi	GO:0006281	0.64	DNA repair
FBgn0010303	CG4353	hep	GO:0006959	0.64	humoral immune response
FBgn0002631	CG6096	HLHm5	GO:0007431	0.638	salivary gland development
FBgn0000017	CG4032	Abl	GO:0007010	0.638	cytoskeleton organization
FBgn0003205	CG9375	Ras85D	GO:0008069	0.636	dorsal/ventral axis specification, ovarian follicular epithelium
FBgn0002631	CG6096	HLHm5	GO:0048732	0.636	gland development
FBgn0028979	CG12630	tio	GO:0007472	0.634	wing disc morphogenesis
FBgn0028979	CG12630	tio	GO:0007476	0.634	imaginal disc-derived wing morphogenesis
FBgn0003501	CG7524	Src64B	GO:0045011	0.634	actin cable formation
FBgn0000229	CG5680	bsk	GO:0043085	0.634	positive regulation of catalytic activity
FBgn0035001	CG4527	slik	GO:0002164	0.632	larval development
FBgn0086253	CG31152	rumi	GO:0048190	0.63	wing disc dorsal/ventral pattern formation
FBgn0025576	FBgn0025576	M285	GO:0035285	0.63	appendage segmentation
FBgn0000017	CG4032	Abl	GO:0007390	0.63	germ-band shortening
FBgn0000463	CG3619	Dl	GO:0045664	0.63	regulation of neuron differentiation
FBgn0086253	CG31152	rumi	GO:0007450	0.63	dorsal/ventral pattern formation, imaginal disc
FBgn0025576	FBgn0025576	M285	GO:0035286	0.63	leg segmentation
FBgn0020493	CG5201	Dad	GO:0019226	0.628	transmission of nerve impulse
FBgn0001185	CG4694	her	GO:0048523	0.628	negative regulation of cellular process
FBgn0033159	CG17800	Dscam	GO:0007155	0.628	cell adhesion
FBgn0000140	CG6875	asp	GO:0051960	0.626	regulation of nervous system development
FBgn0037376	CG2051	CG2051	GO:0022403	0.626	cell cycle phase
FBgn0000140	CG6875	asp	GO:0048523	0.626	negative regulation of cellular process
FBgn0035357	CG1244	CG1244	GO:0007517	0.626	muscle development
FBgn0003482	CG31069	spn-D	GO:0051716	0.626	cellular response to stimulus
FBgn0000140	CG6875	asp	GO:0060284	0.626	regulation of cell development
FBgn0000017	CG4032	Abl	GO:0030036	0.626	actin cytoskeleton organization
FBgn0243512	CG7850	puc	GO:0045859	0.624	regulation of protein kinase activity
FBgn0243512	CG7850	puc	GO:0043549	0.624	regulation of kinase activity
FBgn0243512	CG7850	puc	GO:0051338	0.624	regulation of transferase activity
FBgn0002631	CG6096	HLHm5	GO:0035272	0.624	exocrine system development
FBgn0010762	CG32067	simj	GO:0051674	0.624	localization of cell
FBgn0037376	CG2051	CG2051	GO:0000279	0.622	M phase
FBgn0016641	CG9856	PTP-ER	GO:0046532	0.622	regulation of photoreceptor cell differentiation
FBgn0002899	CG7972	mus301	GO:0000725	0.62	recombinational repair
FBgn0067317	CG13415	Cby	GO:0035051	0.62	cardiac cell differentiation
FBgn0003545	CG12298	sub	GO:0031023	0.62	microtubule organizing center organization
FBgn0002899	CG7972	mus301	GO:0000724	0.62	double-strand break repair via homologous recombination
FBgn0004197	CG6127	Ser	GO:0035222	0.62	wing disc pattern formation
FBgn0002899	CG7972	mus301	GO:0045003	0.62	double-strand break repair via synthesis-dependent strand annealing
FBgn0020493	CG5201	Dad	GO:0035019	0.62	somatic stem cell maintenance
FBgn0004603	CG7873	Src42A	GO:0048646	0.62	anatomical structure formation involved in morphogenesis
FBgn0028979	CG12630	tio	GO:0035220	0.62	wing disc development
FBgn0030955	CG6891	CG6891	GO:0051707	0.618	response to other organism
FBgn0030955	CG6891	CG6891	GO:0009607	0.618	response to biotic stimulus
FBgn0003944	CG10388	Ubx	GO:0035220	0.616	wing disc development
FBgn0003888	CG3401	betaTub60D	GO:0009888	0.614	tissue development
FBgn0010303	CG4353	hep	GO:0051707	0.614	response to other organism
FBgn0035001	CG4527	slik	GO:0040008	0.612	regulation of growth
FBgn0024179	CG10776	wit	GO:0048742	0.612	regulation of skeletal muscle fiber development
FBgn0000140	CG6875	asp	GO:0045595	0.61	regulation of cell differentiation
FBgn0024179	CG10776	wit	GO:0048641	0.608	regulation of skeletal muscle development
FBgn0000140	CG6875	asp	GO:0050793	0.608	regulation of developmental process
FBgn0010602	CG3018	lwr	GO:0019730	0.608	antimicrobial humoral response
FBgn0243512	CG7850	puc	GO:0065009	0.608	regulation of molecular function
FBgn0025576	FBgn0025576	M285	GO:0035111	0.606	leg joint morphogenesis
FBgn0003749	CG6883	trh	GO:0045944	0.604	positive regulation of transcription from RNA polymerase II promoter
FBgn0026323	CG18492	Tak1	GO:0008360	0.604	regulation of cell shape
FBgn0000723	CG8874	Fps85D	GO:0031098	0.604	stress-activated protein kinase signaling pathway
FBgn0013969	CG5519	Gbp	GO:0022008	0.602	neurogenesis
FBgn0011606	CG8590	Klp3A	GO:0000022	0.602	mitotic spindle elongation
FBgn0003482	CG31069	spn-D	GO:0065004	0.602	protein-DNA complex assembly
FBgn0029157	CG6238	ssh	GO:0035239	0.6	tube morphogenesis
FBgn0016977	CG18497	spen	GO:0048749	0.6	compound eye development
FBgn0029157	CG6238	ssh	GO:0035295	0.6	tube development
FBgn0004197	CG6127	Ser	GO:0048646	0.6	anatomical structure formation involved in morphogenesis
FBgn0005614	CG18345	trpl	GO:0007601	0.598	visual perception
FBgn0029131	CG33134	debcl	GO:0010212	0.598	response to ionizing radiation
FBgn0024179	CG10776	wit	GO:0008582	0.598	regulation of synaptic growth at neuromuscular junction
FBgn0000229	CG5680	bsk	GO:0007010	0.598	cytoskeleton organization
FBgn0004373	CG7004	fwd	GO:0007301	0.598	ovarian ring canal formation
FBgn0028999	CG13906	nerfin-1	GO:0046552	0.596	photoreceptor cell fate commitment
FBgn0024179	CG10776	wit	GO:0051963	0.596	regulation of synaptogenesis
FBgn0003502	CG8049	Btk29A	GO:0050890	0.596	cognition
FBgn0024836	CG11895	stan	GO:0048859	0.596	formation of anatomical boundary
FBgn0020493	CG5201	Dad	GO:0007267	0.596	cell-cell signaling
FBgn0000108	CG7727	Appl	GO:0042060	0.594	wound healing
FBgn0000140	CG6875	asp	GO:0051239	0.594	regulation of multicellular organismal process
FBgn0015625	CG5814	CycB3	GO:0007059	0.594	chromosome segregation
FBgn0243512	CG7850	puc	GO:0043085	0.594	positive regulation of catalytic activity
FBgn0026404	CG8091	Nc	GO:0006917	0.594	induction of apoptosis
FBgn0037555	CG9638	Ada2b	GO:0009628	0.594	response to abiotic stimulus
FBgn0003482	CG31069	spn-D	GO:0033554	0.594	cellular response to stress
FBgn0001085	CG17697	fz	GO:0007392	0.592	initiation of dorsal closure
FBgn0243512	CG7850	puc	GO:0045610	0.592	regulation of hemocyte differentiation
FBgn0004169	CG7107	up	GO:0007507	0.59	heart development
FBgn0030955	CG6891	CG6891	GO:0051704	0.59	multi-organism process
FBgn0015838	CG8075	Vang	GO:0035088	0.59	establishment or maintenance of apical/basal cell polarity
FBgn0020493	CG5201	Dad	GO:0050803	0.59	regulation of synapse structure and activity
FBgn0033075	CG12110	Pld	GO:0046822	0.59	regulation of nucleocytoplasmic transport
FBgn0001085	CG17697	fz	GO:0035309	0.59	wing and notum subfield formation
FBgn0000140	CG6875	asp	GO:0050767	0.588	regulation of neurogenesis
FBgn0000140	CG6875	asp	GO:0022008	0.588	neurogenesis
FBgn0243512	CG7850	puc	GO:0051017	0.588	actin filament bundle formation
FBgn0002528	CG3322	LanB2	GO:0050906	0.586	detection of stimulus involved in sensory perception
FBgn0023172	CG9635	RhoGEF2	GO:0007279	0.586	pole cell formation
FBgn0020493	CG5201	Dad	GO:0048638	0.586	regulation of developmental growth
FBgn0025576	FBgn0025576	M285	GO:0007450	0.586	dorsal/ventral pattern formation, imaginal disc
FBgn0243512	CG7850	puc	GO:0048675	0.586	axon extension
FBgn0053193	CG33193	sav	GO:0043069	0.586	negative regulation of programmed cell death
FBgn0004860	CG3895	ph-d	GO:0007293	0.586	germarium-derived egg chamber formation
FBgn0025576	FBgn0025576	M285	GO:0048190	0.586	wing disc dorsal/ventral pattern formation
FBgn0005614	CG18345	trpl	GO:0050962	0.586	detection of light stimulus involved in sensory perception
FBgn0010762	CG32067	simj	GO:0030030	0.586	cell projection organization
FBgn0024179	CG10776	wit	GO:0050803	0.586	regulation of synapse structure and activity
FBgn0000140	CG6875	asp	GO:0048699	0.586	generation of neurons
FBgn0015754	CG8440	Lis-1	GO:0000278	0.586	mitotic cell cycle
FBgn0004595	CG17228	pros	GO:0007517	0.584	muscle development
FBgn0004603	CG7873	Src42A	GO:0007293	0.584	germarium-derived egg chamber formation
FBgn0243512	CG7850	puc	GO:0050790	0.584	regulation of catalytic activity
FBgn0004795	CG5403	retn	GO:0051240	0.584	positive regulation of multicellular organismal process
FBgn0029157	CG6238	ssh	GO:0007424	0.582	open tracheal system development
FBgn0003502	CG8049	Btk29A	GO:0048138	0.582	germ-line cyst encapsulation
FBgn0029131	CG33134	debcl	GO:0009314	0.582	response to radiation
FBgn0000017	CG4032	Abl	GO:0030029	0.58	actin filament-based process
FBgn0015609	CG7100	CadN	GO:0048646	0.58	anatomical structure formation involved in morphogenesis
FBgn0000117	CG11579	arm	GO:0009880	0.58	embryonic pattern specification
FBgn0020493	CG5201	Dad	GO:0050807	0.58	regulation of synapse organization
FBgn0040347	CG3026	mus81	GO:0048518	0.58	positive regulation of biological process
FBgn0024179	CG10776	wit	GO:0007448	0.58	anterior/posterior pattern formation, imaginal disc
FBgn0035091	CG3829	CG3829	GO:0045595	0.578	regulation of cell differentiation
FBgn0003330	CG5595	Sce	GO:0000278	0.578	mitotic cell cycle
FBgn0002783	CG18740	mor	GO:0009791	0.576	post-embryonic development
FBgn0043903	CG14226	dome	GO:0048646	0.576	anatomical structure formation involved in morphogenesis
FBgn0035091	CG3829	CG3829	GO:0051239	0.576	regulation of multicellular organismal process
FBgn0010341	CG12530	Cdc42	GO:0001737	0.574	establishment of imaginal disc-derived wing hair orientation
FBgn0005590	CG31695	scw	GO:0051094	0.572	positive regulation of developmental process
FBgn0024179	CG10776	wit	GO:0051130	0.572	positive regulation of cellular component organization
FBgn0000140	CG6875	asp	GO:0051093	0.572	negative regulation of developmental process
FBgn0020493	CG5201	Dad	GO:0051094	0.572	positive regulation of developmental process
FBgn0002899	CG7972	mus301	GO:0051716	0.57	cellular response to stimulus
FBgn0034728	CG6339	rad50	GO:0006310	0.57	DNA recombination
FBgn0001108	CG9206	Gl	GO:0030030	0.57	cell projection organization
FBgn0029157	CG6238	ssh	GO:0007442	0.57	hindgut morphogenesis
FBgn0000140	CG6875	asp	GO:0045596	0.57	negative regulation of cell differentiation
FBgn0002899	CG7972	mus301	GO:0033554	0.57	cellular response to stress
FBgn0010235	CG5433	Klc	GO:0008088	0.568	axon cargo transport
FBgn0015778	CG9412	rin	GO:0048666	0.568	neuron development
FBgn0010269	CG15793	Dsor1	GO:0050793	0.568	regulation of developmental process
FBgn0036141	CG6210	wls	GO:0051239	0.568	regulation of multicellular organismal process
FBgn0013762	CG8203	Cdk5	GO:0007411	0.566	axon guidance
FBgn0002732	CG8337	malpha	GO:0016360	0.566	sensory organ precursor cell fate determination
FBgn0002732	CG8337	malpha	GO:0008052	0.566	sensory organ boundary specification
FBgn0024179	CG10776	wit	GO:0016202	0.564	regulation of striated muscle development
FBgn0051774	CG31774	fred	GO:0007517	0.564	muscle development
FBgn0021761	CG4579	Nup154	GO:0007059	0.564	chromosome segregation
FBgn0000591	CG8365	E(spl)	GO:0035282	0.564	segmentation
FBgn0015546	CG4215	spel1	GO:0002376	0.564	immune system process
FBgn0024179	CG10776	wit	GO:0048634	0.562	regulation of muscle development
FBgn0002525	CG6944	Lam	GO:0048567	0.562	ectodermal gut morphogenesis
FBgn0031759	CG9088	lid	GO:0048518	0.562	positive regulation of biological process
FBgn0000044	CG10067	Act57B	GO:0009791	0.562	post-embryonic development
FBgn0003482	CG31069	spn-D	GO:0006950	0.562	response to stress
FBgn0002899	CG7972	mus301	GO:0006259	0.562	DNA metabolic process
FBgn0002525	CG6944	Lam	GO:0048547	0.562	gut morphogenesis
FBgn0002525	CG6944	Lam	GO:0007439	0.562	ectodermal gut development
FBgn0015286	CG2849	Rala	GO:0051128	0.562	regulation of cellular component organization
FBgn0036558	CG5841	mib1	GO:0001708	0.562	cell fate specification
FBgn0010303	CG4353	hep	GO:0009607	0.56	response to biotic stimulus
FBgn0000212	CG5942	brm	GO:0016458	0.558	gene silencing
FBgn0086896	CG10595	d	GO:0008283	0.558	cell proliferation
FBgn0034299	CG5757	CG5757	GO:0006950	0.558	response to stress
FBgn0002732	CG8337	malpha	GO:0003002	0.558	regionalization
FBgn0003256	CG12559	rl	GO:0009888	0.558	tissue development
FBgn0036558	CG5841	mib1	GO:0035282	0.558	segmentation
FBgn0000014	CG10325	abd-A	GO:0007420	0.558	brain development
FBgn0003502	CG8049	Btk29A	GO:0016333	0.558	morphogenesis of follicular epithelium
FBgn0043588	FBgn0043588	EK3-3	GO:0045666	0.556	positive regulation of neuron differentiation
FBgn0043588	FBgn0043588	EK3-3	GO:0045597	0.556	positive regulation of cell differentiation
FBgn0025576	FBgn0025576	M285	GO:0008593	0.556	regulation of Notch signaling pathway
FBgn0035264	CG2069	Oseg4	GO:0007626	0.556	locomotory behavior
FBgn0001108	CG9206	Gl	GO:0000904	0.556	cell morphogenesis involved in differentiation
FBgn0043588	FBgn0043588	EK3-3	GO:0046534	0.556	positive regulation of photoreceptor cell differentiation
FBgn0003295	CG1214	ru	GO:0035220	0.556	wing disc development
FBgn0000289	CG8367	cg	GO:0051327	0.554	M phase of meiotic cell cycle
FBgn0020493	CG5201	Dad	GO:0007268	0.554	synaptic transmission
FBgn0005614	CG18345	trpl	GO:0007600	0.554	sensory perception
FBgn0003888	CG3401	betaTub60D	GO:0048729	0.554	tissue morphogenesis
FBgn0003090	CG11084	pk	GO:0035088	0.554	establishment or maintenance of apical/basal cell polarity
FBgn0000289	CG8367	cg	GO:0007126	0.554	meiosis
FBgn0004860	CG3895	ph-d	GO:0042221	0.554	response to chemical stimulus
FBgn0026598	CG6193	Apc2	GO:0048589	0.554	developmental growth
FBgn0003295	CG1214	ru	GO:0035152	0.554	regulation of tube architecture, open tracheal system
FBgn0024192	FBgn0024192	sag	GO:0046532	0.552	regulation of photoreceptor cell differentiation
FBgn0002732	CG8337	malpha	GO:0048645	0.552	organ formation
FBgn0029157	CG6238	ssh	GO:0048567	0.552	ectodermal gut morphogenesis
FBgn0011285	CG17596	S6kII	GO:0000278	0.552	mitotic cell cycle
FBgn0037620	CG9793	CG9793	GO:0051327	0.552	M phase of meiotic cell cycle
FBgn0041164	CG11513	armi	GO:0000724	0.552	double-strand break repair via homologous recombination
FBgn0041164	CG11513	armi	GO:0045003	0.552	double-strand break repair via synthesis-dependent strand annealing
FBgn0243512	CG7850	puc	GO:0030035	0.552	microspike assembly
FBgn0041184	CG15154	Socs36E	GO:0030707	0.552	ovarian follicle cell development
FBgn0029157	CG6238	ssh	GO:0048547	0.552	gut morphogenesis
FBgn0034523	CG13434	Nnf1a	GO:0030030	0.552	cell projection organization
FBgn0034728	CG6339	rad50	GO:0007093	0.552	mitotic cell cycle checkpoint
FBgn0003483	CG3158	spn-E	GO:0051716	0.552	cellular response to stimulus
FBgn0029157	CG6238	ssh	GO:0048546	0.552	digestive tract morphogenesis
FBgn0037620	CG9793	CG9793	GO:0051321	0.552	meiotic cell cycle
FBgn0243512	CG7850	puc	GO:0046847	0.552	filopodium formation
FBgn0000289	CG8367	cg	GO:0051321	0.552	meiotic cell cycle
FBgn0041164	CG11513	armi	GO:0000725	0.552	recombinational repair
FBgn0034523	CG13434	Nnf1a	GO:0009888	0.552	tissue development
FBgn0029157	CG6238	ssh	GO:0007439	0.552	ectodermal gut development
FBgn0037620	CG9793	CG9793	GO:0007126	0.552	meiosis
FBgn0002732	CG8337	malpha	GO:0010160	0.552	formation of organ boundary
FBgn0029157	CG6238	ssh	GO:0055123	0.552	digestive system development
FBgn0033889	CG6701	CG6701	GO:0051246	0.55	regulation of protein metabolic process
FBgn0011701	CG31240	repo	GO:0048523	0.55	negative regulation of cellular process
FBgn0033889	CG6701	CG6701	GO:0032268	0.55	regulation of cellular protein metabolic process
FBgn0027594	CG2086	drpr	GO:0006911	0.55	phagocytosis, engulfment
FBgn0030955	CG6891	CG6891	GO:0048598	0.55	embryonic morphogenesis
FBgn0003944	CG10388	Ubx	GO:0007476	0.55	imaginal disc-derived wing morphogenesis
FBgn0003944	CG10388	Ubx	GO:0007472	0.55	wing disc morphogenesis
FBgn0005614	CG18345	trpl	GO:0009583	0.55	detection of light stimulus
FBgn0003317	CG1891	sax	GO:0008283	0.548	cell proliferation
FBgn0024179	CG10776	wit	GO:0030718	0.548	germ-line stem cell maintenance
FBgn0000382	CG3954	csw	GO:0002682	0.548	regulation of immune system process
FBgn0010762	CG32067	simj	GO:0048598	0.548	embryonic morphogenesis
FBgn0005410	CG1903	sno	GO:0048523	0.548	negative regulation of cellular process
FBgn0000576	CG2988	ems	GO:0006928	0.548	cell motion
FBgn0025576	FBgn0025576	M285	GO:0045746	0.548	negative regulation of Notch signaling pathway
FBgn0003022	CG5581	Ote	GO:0051640	0.546	organelle localization
FBgn0000142	CG8787	Asx	GO:0016333	0.546	morphogenesis of follicular epithelium
FBgn0036141	CG6210	wls	GO:0050793	0.546	regulation of developmental process
FBgn0023094	CG8727	cyc	GO:0051674	0.546	localization of cell
FBgn0011774	CG5247	Irbp	GO:0006310	0.546	DNA recombination
FBgn0086657	CG2615	ik2	GO:0012501	0.546	programmed cell death
FBgn0026323	CG18492	Tak1	GO:0007392	0.546	initiation of dorsal closure
FBgn0003044	CG5109	Pcl	GO:0016458	0.546	gene silencing
FBgn0011771	CG5837	Hem	GO:0050807	0.546	regulation of synapse organization
FBgn0005614	CG18345	trpl	GO:0009584	0.546	detection of visible light
FBgn0032586	CG4599	Tpr2	GO:0007389	0.544	pattern specification process
FBgn0033378	CG8781	tsu	GO:0043933	0.544	macromolecular complex subunit organization
FBgn0000117	CG11579	arm	GO:0001708	0.544	cell fate specification
FBgn0026611	CG6671	AGO1	GO:0046907	0.542	intracellular transport
FBgn0010803	CG9735	Aats-trp	GO:0040007	0.542	growth
FBgn0001202	CG10653	hk	GO:0015031	0.542	protein transport
FBgn0003022	CG5581	Ote	GO:0051656	0.542	establishment of organelle localization
FBgn0011701	CG31240	repo	GO:0051239	0.542	regulation of multicellular organismal process
FBgn0034523	CG13434	Nnf1a	GO:0048666	0.542	neuron development
FBgn0002732	CG8337	malpha	GO:0048859	0.542	formation of anatomical boundary
FBgn0001269	CG17835	inv	GO:0007417	0.54	central nervous system development
FBgn0024179	CG10776	wit	GO:0048638	0.54	regulation of developmental growth
FBgn0040309	CG1633	Jafrac1	GO:0048522	0.54	positive regulation of cellular process
FBgn0029157	CG6238	ssh	GO:0048565	0.54	gut development
FBgn0243512	CG7850	puc	GO:0045011	0.54	actin cable formation
FBgn0005614	CG18345	trpl	GO:0050908	0.54	detection of light stimulus involved in visual perception
FBgn0034523	CG13434	Nnf1a	GO:0031175	0.538	neurite development
FBgn0003479	CG7948	spn-A	GO:0007127	0.538	meiosis I
FBgn0036285	CG10704	toe	GO:0048592	0.538	eye morphogenesis
FBgn0004859	CG2125	ci	GO:0045595	0.538	regulation of cell differentiation
FBgn0000576	CG2988	ems	GO:0051674	0.538	localization of cell
FBgn0003483	CG3158	spn-E	GO:0033554	0.538	cellular response to stress
FBgn0005614	CG18345	trpl	GO:0050953	0.538	sensory perception of light stimulus
FBgn0027885	CG6582	Aac11	GO:0000381	0.536	regulation of alternative nuclear mRNA splicing, via spliceosome
FBgn0001402	CG33950	trol	GO:0009888	0.536	tissue development
FBgn0002945	CG11614	nkd	GO:0007445	0.536	determination of imaginal disc primordium
FBgn0052650	CG32650	CG32650	GO:0050793	0.536	regulation of developmental process
FBgn0086253	CG31152	rumi	GO:0035111	0.536	leg joint morphogenesis
FBgn0002945	CG11614	nkd	GO:0035225	0.536	determination of genital disc primordium
FBgn0015550	CG7659	tap	GO:0006928	0.534	cell motion
FBgn0004603	CG7873	Src42A	GO:0016333	0.534	morphogenesis of follicular epithelium
FBgn0001085	CG17697	fz	GO:0035019	0.534	somatic stem cell maintenance
FBgn0013718	CG33991	nuf	GO:0007051	0.534	spindle organization
FBgn0023094	CG8727	cyc	GO:0016477	0.534	cell migration
FBgn0010341	CG12530	Cdc42	GO:0051017	0.534	actin filament bundle formation
FBgn0004369	CG11516	Ptp99A	GO:0031290	0.534	retinal ganglion cell axon guidance
FBgn0023094	CG8727	cyc	GO:0048870	0.534	cell motility
FBgn0024836	CG11895	stan	GO:0048675	0.532	axon extension
FBgn0002899	CG7972	mus301	GO:0006974	0.532	response to DNA damage stimulus
FBgn0002899	CG7972	mus301	GO:0034984	0.532	cellular response to DNA damage stimulus
FBgn0002528	CG3322	LanB2	GO:0050890	0.532	cognition
FBgn0004603	CG7873	Src42A	GO:0051246	0.53	regulation of protein metabolic process
FBgn0005771	CG4491	noc	GO:0007219	0.53	Notch signaling pathway
FBgn0002528	CG3322	LanB2	GO:0007600	0.53	sensory perception
FBgn0015838	CG8075	Vang	GO:0045197	0.53	establishment or maintenance of epithelial cell apical/basal polarity
FBgn0039774	CG1471	CDase	GO:0007600	0.53	sensory perception
FBgn0028434	CG10215	Ercc1	GO:0050793	0.53	regulation of developmental process
FBgn0043588	FBgn0043588	EK3-3	GO:0051240	0.53	positive regulation of multicellular organismal process
FBgn0000014	CG10325	abd-A	GO:0007478	0.528	leg disc morphogenesis
FBgn0003716	CG14026	tkv	GO:0045786	0.528	negative regulation of cell cycle
FBgn0010269	CG15793	Dsor1	GO:0051239	0.528	regulation of multicellular organismal process
FBgn0005634	CG15792	zip	GO:0048699	0.528	generation of neurons
FBgn0000229	CG5680	bsk	GO:0045595	0.528	regulation of cell differentiation
FBgn0034523	CG13434	Nnf1a	GO:0030182	0.528	neuron differentiation
FBgn0003391	CG3722	shg	GO:0046530	0.528	photoreceptor cell differentiation
FBgn0024179	CG10776	wit	GO:0045596	0.528	negative regulation of cell differentiation
FBgn0024836	CG11895	stan	GO:0035088	0.528	establishment or maintenance of apical/basal cell polarity
FBgn0000246	CG17604	c(3)G	GO:0022607	0.526	cellular component assembly
FBgn0250789	CG1977	alpha-Spec	GO:0030029	0.526	actin filament-based process
FBgn0003861	CG7875	trp	GO:0007626	0.526	locomotory behavior
FBgn0003118	CG17077	pnt	GO:0051094	0.526	positive regulation of developmental process
FBgn0002948	CG1763	nod	GO:0051297	0.526	centrosome organization
FBgn0034523	CG13434	Nnf1a	GO:0016358	0.526	dendrite development
FBgn0024179	CG10776	wit	GO:0050807	0.524	regulation of synapse organization
FBgn0002528	CG3322	LanB2	GO:0009581	0.524	detection of external stimulus
FBgn0035264	CG2069	Oseg4	GO:0007610	0.524	behavior
FBgn0028434	CG10215	Ercc1	GO:0051052	0.524	regulation of DNA metabolic process
FBgn0004606	CG1322	zfh1	GO:0051960	0.524	regulation of nervous system development
FBgn0036285	CG10704	toe	GO:0001745	0.524	compound eye morphogenesis
FBgn0085432	CG34403	pan	GO:0045944	0.524	positive regulation of transcription from RNA polymerase II promoter
FBgn0011766	CG6376	E2f	GO:0008069	0.524	dorsal/ventral axis specification, ovarian follicular epithelium
FBgn0000229	CG5680	bsk	GO:0030029	0.522	actin filament-based process
FBgn0003654	CG18000	sw	GO:0007018	0.522	microtubule-based movement
FBgn0250789	CG1977	alpha-Spec	GO:0030036	0.522	actin cytoskeleton organization
FBgn0000014	CG10325	abd-A	GO:0007480	0.522	imaginal disc-derived leg morphogenesis
FBgn0026192	CG5884	par-6	GO:0007293	0.522	germarium-derived egg chamber formation
FBgn0021825	CG8269	Dmn	GO:0008088	0.52	axon cargo transport
FBgn0028724	FBgn0028724	Ifm(2)RU1	GO:0030239	0.52	myofibril assembly
FBgn0002899	CG7972	mus301	GO:0006302	0.52	double-strand break repair
FBgn0028640	FBgn0028640	ifm(2)RU2	GO:0030239	0.52	myofibril assembly
FBgn0028640	FBgn0028640	ifm(2)RU2	GO:0055001	0.52	muscle cell development
FBgn0028724	FBgn0028724	Ifm(2)RU1	GO:0055002	0.52	striated muscle cell development
FBgn0028724	FBgn0028724	Ifm(2)RU1	GO:0051146	0.52	striated muscle cell differentiation
FBgn0034523	CG13434	Nnf1a	GO:0022008	0.52	neurogenesis
FBgn0002629	CG6099	m4	GO:0003002	0.52	regionalization
FBgn0028724	FBgn0028724	Ifm(2)RU1	GO:0055001	0.52	muscle cell development
FBgn0028640	FBgn0028640	ifm(2)RU2	GO:0055002	0.52	striated muscle cell development
FBgn0028640	FBgn0028640	ifm(2)RU2	GO:0051146	0.52	striated muscle cell differentiation
FBgn0040309	CG1633	Jafrac1	GO:0048518	0.52	positive regulation of biological process
FBgn0000014	CG10325	abd-A	GO:0035110	0.518	leg morphogenesis
FBgn0005614	CG18345	trpl	GO:0050906	0.518	detection of stimulus involved in sensory perception
FBgn0013272	CG5820	Gp150	GO:0003002	0.518	regionalization
FBgn0003654	CG18000	sw	GO:0030705	0.518	cytoskeleton-dependent intracellular transport
FBgn0016660	CG6604	H15	GO:0014017	0.518	neuroblast fate commitment
FBgn0039600	CG1646	CG1646	GO:0051276	0.516	chromosome organization
FBgn0032593	CG5996	trpgamma	GO:0007602	0.516	phototransduction
FBgn0001108	CG9206	Gl	GO:0051647	0.516	nucleus localization
FBgn0003391	CG3722	shg	GO:0035220	0.516	wing disc development
FBgn0029512	CG12276	Aos1	GO:0022403	0.516	cell cycle phase
FBgn0003295	CG1214	ru	GO:0035160	0.516	maintenance of epithelial integrity, open tracheal system
FBgn0028525	CG4249	c(2)M	GO:0006974	0.516	response to DNA damage stimulus
FBgn0028525	CG4249	c(2)M	GO:0034984	0.516	cellular response to DNA damage stimulus
FBgn0026597	CG7926	Axn	GO:0048522	0.516	positive regulation of cellular process
FBgn0003295	CG1214	ru	GO:0010669	0.516	epithelial structure maintenance
FBgn0020493	CG5201	Dad	GO:0051963	0.514	regulation of synaptogenesis
FBgn0000014	CG10325	abd-A	GO:0035218	0.514	leg disc development
FBgn0011285	CG17596	S6kII	GO:0048518	0.514	positive regulation of biological process
FBgn0003334	CG9495	Scm	GO:0035186	0.514	syncytial blastoderm mitotic cell cycle
FBgn0029131	CG33134	debcl	GO:0009628	0.514	response to abiotic stimulus
FBgn0011771	CG5837	Hem	GO:0051674	0.514	localization of cell
FBgn0004606	CG1322	zfh1	GO:0051239	0.514	regulation of multicellular organismal process
FBgn0000577	CG9015	en	GO:0009792	0.512	embryonic development ending in birth or egg hatching
FBgn0052475	CG32475	mthl8	GO:0046903	0.512	secretion
FBgn0024234	CG5562	gbb	GO:0001708	0.512	cell fate specification
FBgn0005614	CG18345	trpl	GO:0009582	0.512	detection of abiotic stimulus
FBgn0000119	CG5912	arr	GO:0048518	0.512	positive regulation of biological process
FBgn0000577	CG9015	en	GO:0048598	0.512	embryonic morphogenesis
FBgn0052475	CG32475	mthl8	GO:0032940	0.512	secretion by cell
FBgn0053554	CG33554	Nipped-A	GO:0006350	0.512	transcription
FBgn0000014	CG10325	abd-A	GO:0035109	0.512	imaginal disc-derived limb morphogenesis
FBgn0002899	CG7972	mus301	GO:0006950	0.512	response to stress
FBgn0010342	CG1825	Map60	GO:0051647	0.512	nucleus localization
FBgn0000363	CG31243	cpo	GO:0009605	0.512	response to external stimulus
FBgn0027885	CG6582	Aac11	GO:0050684	0.51	regulation of mRNA processing
FBgn0026597	CG7926	Axn	GO:0048518	0.51	positive regulation of biological process
FBgn0002629	CG6099	m4	GO:0016360	0.51	sensory organ precursor cell fate determination
FBgn0032586	CG4599	Tpr2	GO:0003002	0.51	regionalization
FBgn0026323	CG18492	Tak1	GO:0051128	0.51	regulation of cellular component organization
FBgn0027885	CG6582	Aac11	GO:0048024	0.51	regulation of nuclear mRNA splicing, via spliceosome
FBgn0013272	CG5820	Gp150	GO:0007444	0.51	imaginal disc development
FBgn0000709	CG1484	fliI	GO:0070271	0.51	protein complex biogenesis
FBgn0000014	CG10325	abd-A	GO:0060173	0.51	limb development
FBgn0002629	CG6099	m4	GO:0008052	0.51	sensory organ boundary specification
FBgn0013969	CG5519	Gbp	GO:0048699	0.51	generation of neurons
FBgn0027108	CG4590	inx2	GO:0009791	0.51	post-embryonic development
FBgn0001085	CG17697	fz	GO:0009826	0.51	unidimensional cell growth
FBgn0036007	CG3424	path	GO:0046907	0.51	intracellular transport
FBgn0030941	CG6531	wgn	GO:0009617	0.51	response to bacterium
FBgn0001085	CG17697	fz	GO:0007394	0.51	dorsal closure, elongation of leading edge cells
FBgn0027885	CG6582	Aac11	GO:0043484	0.51	regulation of RNA splicing
FBgn0003339	CG1030	Scr	GO:0048598	0.51	embryonic morphogenesis
FBgn0050476	CG30476	ave	GO:0048518	0.51	positive regulation of biological process
FBgn0004643	CG9900	mit(1)15	GO:0007096	0.51	regulation of exit from mitosis
FBgn0005634	CG15792	zip	GO:0022008	0.508	neurogenesis
FBgn0000320	CG9554	eya	GO:0008347	0.508	glial cell migration
FBgn0038325	CG6194	CG6194	GO:0045746	0.508	negative regulation of Notch signaling pathway
FBgn0000576	CG2988	ems	GO:0040011	0.508	locomotion
FBgn0024179	CG10776	wit	GO:0019827	0.508	stem cell maintenance
FBgn0010453	CG4698	Wnt4	GO:0048598	0.508	embryonic morphogenesis
FBgn0000014	CG10325	abd-A	GO:0007417	0.508	central nervous system development
FBgn0004197	CG6127	Ser	GO:0048190	0.506	wing disc dorsal/ventral pattern formation
FBgn0000140	CG6875	asp	GO:0048103	0.506	somatic stem cell division
FBgn0003545	CG12298	sub	GO:0051231	0.506	spindle elongation
FBgn0000140	CG6875	asp	GO:0055057	0.506	neuroblast division
FBgn0004603	CG7873	Src42A	GO:0007301	0.506	ovarian ring canal formation
FBgn0003129	CG9610	Poxm	GO:0051246	0.506	regulation of protein metabolic process
FBgn0010762	CG32067	simj	GO:0016331	0.506	morphogenesis of embryonic epithelium
FBgn0002948	CG1763	nod	GO:0007098	0.506	centrosome cycle
FBgn0036141	CG6210	wls	GO:0003006	0.506	reproductive developmental process
FBgn0000017	CG4032	Abl	GO:0051094	0.504	positive regulation of developmental process
FBgn0028434	CG10215	Ercc1	GO:0048646	0.504	anatomical structure formation involved in morphogenesis
FBgn0020493	CG5201	Dad	GO:0045927	0.504	positive regulation of growth
FBgn0011230	CG14472	poe	GO:0009628	0.504	response to abiotic stimulus
FBgn0003205	CG9375	Ras85D	GO:0009953	0.504	dorsal/ventral pattern formation
FBgn0003501	CG7524	Src64B	GO:0007444	0.504	imaginal disc development
FBgn0016059	CG6446	Sema-1b	GO:0008037	0.504	cell recognition
FBgn0024841	CG1963	Pcd	GO:0022607	0.504	cellular component assembly
FBgn0004606	CG1322	zfh1	GO:0045595	0.504	regulation of cell differentiation
FBgn0040347	CG3026	mus81	GO:0051052	0.504	regulation of DNA metabolic process
FBgn0040347	CG3026	mus81	GO:0006275	0.504	regulation of DNA replication
FBgn0034523	CG13434	Nnf1a	GO:0048699	0.504	generation of neurons
FBgn0029157	CG6238	ssh	GO:0016044	0.504	membrane organization
FBgn0029512	CG12276	Aos1	GO:0051327	0.502	M phase of meiotic cell cycle
FBgn0000413	CG5102	da	GO:0006357	0.502	regulation of transcription from RNA polymerase II promoter
FBgn0020493	CG5201	Dad	GO:0040008	0.502	regulation of growth
FBgn0004369	CG11516	Ptp99A	GO:0022610	0.502	biological adhesion
FBgn0016075	CG16858	vkg	GO:0000904	0.502	cell morphogenesis involved in differentiation
FBgn0003865	CG1502	tsg	GO:0009953	0.502	dorsal/ventral pattern formation
FBgn0010269	CG15793	Dsor1	GO:0008069	0.502	dorsal/ventral axis specification, ovarian follicular epithelium
FBgn0029512	CG12276	Aos1	GO:0000279	0.502	M phase
FBgn0000463	CG3619	Dl	GO:0007411	0.502	axon guidance
FBgn0029512	CG12276	Aos1	GO:0007143	0.502	female meiosis
FBgn0004369	CG11516	Ptp99A	GO:0007155	0.502	cell adhesion
FBgn0034083	CG8434	lbk	GO:0040008	0.5	regulation of growth
FBgn0031458	CG2855	aph-1	GO:0040008	0.5	regulation of growth
FBgn0010269	CG15793	Dsor1	GO:0022603	0.5	regulation of anatomical structure morphogenesis
FBgn0029512	CG12276	Aos1	GO:0051321	0.5	meiotic cell cycle
FBgn0010269	CG15793	Dsor1	GO:0048522	0.5	positive regulation of cellular process
FBgn0024836	CG11895	stan	GO:0045197	0.5	establishment or maintenance of epithelial cell apical/basal polarity
FBgn0050476	CG30476	ave	GO:0051240	0.5	positive regulation of multicellular organismal process
FBgn0052179	CG32179	Krn	GO:0008069	0.5	dorsal/ventral axis specification, ovarian follicular epithelium
FBgn0001122	CG2204	G-oalpha47A	GO:0008105	0.5	asymmetric protein localization
FBgn0011771	CG5837	Hem	GO:0006928	0.5	cell motion
FBgn0010269	CG15793	Dsor1	GO:0046532	0.5	regulation of photoreceptor cell differentiation
FBgn0015000	CG3469	betaggt-I	GO:0051240	0.5	positive regulation of multicellular organismal process
FBgn0005614	CG18345	trpl	GO:0009581	0.5	detection of external stimulus
FBgn0004378	CG9191	Klp61F	GO:0051321	0.498	meiotic cell cycle
FBgn0024841	CG1963	Pcd	GO:0010927	0.498	cellular component assembly involved in morphogenesis
FBgn0243512	CG7850	puc	GO:0030032	0.498	lamellipodium assembly
FBgn0002543	CG5481	lea	GO:0008037	0.498	cell recognition
FBgn0005614	CG18345	trpl	GO:0007602	0.498	phototransduction
FBgn0015402	CG2899	ksr	GO:0002520	0.498	immune system development
FBgn0032006	CG8222	Pvr	GO:0048646	0.498	anatomical structure formation involved in morphogenesis
FBgn0001085	CG17697	fz	GO:0051674	0.498	localization of cell
FBgn0020306	CG9696	dom	GO:0009792	0.498	embryonic development ending in birth or egg hatching
FBgn0004364	CG8896	18w	GO:0048646	0.496	anatomical structure formation involved in morphogenesis
FBgn0011230	CG14472	poe	GO:0009314	0.496	response to radiation
FBgn0004649	CG1372	yl	GO:0006629	0.496	lipid metabolic process
FBgn0029512	CG12276	Aos1	GO:0007126	0.496	meiosis
FBgn0024234	CG5562	gbb	GO:0051094	0.496	positive regulation of developmental process
FBgn0005624	CG3886	Psc	GO:0048138	0.496	germ-line cyst encapsulation
FBgn0002543	CG5481	lea	GO:0008038	0.496	neuron recognition
FBgn0038538	CG7660	pxt	GO:0045132	0.496	meiotic chromosome segregation
FBgn0024841	CG1963	Pcd	GO:0048646	0.496	anatomical structure formation involved in morphogenesis
FBgn0005624	CG3886	Psc	GO:0048139	0.496	female germ-line cyst encapsulation
FBgn0029512	CG12276	Aos1	GO:0051276	0.496	chromosome organization
FBgn0005624	CG3886	Psc	GO:0030708	0.496	germarium-derived female germ-line cyst encapsulation
FBgn0002528	CG3322	LanB2	GO:0009584	0.496	detection of visible light
FBgn0000709	CG1484	fliI	GO:0006461	0.496	protein complex assembly
FBgn0000014	CG10325	abd-A	GO:0035108	0.496	limb morphogenesis
FBgn0003731	CG10079	Egfr	GO:0042063	0.496	gliogenesis
FBgn0000140	CG6875	asp	GO:0051651	0.496	maintenance of location in cell
FBgn0010313	CG2530	corto	GO:0035186	0.496	syncytial blastoderm mitotic cell cycle
FBgn0003716	CG14026	tkv	GO:0030032	0.496	lamellipodium assembly
FBgn0085432	CG34403	pan	GO:0035019	0.496	somatic stem cell maintenance
FBgn0013718	CG33991	nuf	GO:0022403	0.496	cell cycle phase
FBgn0002899	CG7972	mus301	GO:0006281	0.494	DNA repair
FBgn0003295	CG1214	ru	GO:0007476	0.494	imaginal disc-derived wing morphogenesis
FBgn0004606	CG1322	zfh1	GO:0060284	0.494	regulation of cell development
FBgn0024179	CG10776	wit	GO:0031290	0.494	retinal ganglion cell axon guidance
FBgn0003295	CG1214	ru	GO:0007472	0.494	wing disc morphogenesis
FBgn0027052	CG5203	CHIP	GO:0042221	0.494	response to chemical stimulus
FBgn0002629	CG6099	m4	GO:0048859	0.494	formation of anatomical boundary
FBgn0034728	CG6339	rad50	GO:0006302	0.494	double-strand break repair
FBgn0010097	CG17566	gammaTub37C	GO:0031023	0.494	microtubule organizing center organization
FBgn0004378	CG9191	Klp61F	GO:0051327	0.492	M phase of meiotic cell cycle
FBgn0002528	CG3322	LanB2	GO:0050953	0.492	sensory perception of light stimulus
FBgn0023094	CG8727	cyc	GO:0040011	0.492	locomotion
FBgn0002528	CG3322	LanB2	GO:0009583	0.492	detection of light stimulus
FBgn0005624	CG3886	Psc	GO:0030713	0.492	ovarian follicle cell stalk formation
FBgn0004378	CG9191	Klp61F	GO:0007126	0.492	meiosis
FBgn0015402	CG2899	ksr	GO:0045597	0.492	positive regulation of cell differentiation
FBgn0011692	CG1258	pav	GO:0048523	0.492	negative regulation of cellular process
FBgn0015000	CG3469	betaggt-I	GO:0048522	0.492	positive regulation of cellular process
FBgn0015402	CG2899	ksr	GO:0045666	0.492	positive regulation of neuron differentiation
FBgn0036285	CG10704	toe	GO:0048749	0.492	compound eye development
FBgn0002732	CG8337	malpha	GO:0001709	0.492	cell fate determination
FBgn0035001	CG4527	slik	GO:0048518	0.492	positive regulation of biological process
FBgn0029157	CG6238	ssh	GO:0048619	0.492	embryonic hindgut morphogenesis
FBgn0015402	CG2899	ksr	GO:0046534	0.492	positive regulation of photoreceptor cell differentiation
FBgn0002528	CG3322	LanB2	GO:0009582	0.492	detection of abiotic stimulus
FBgn0015402	CG2899	ksr	GO:0048534	0.49	hemopoietic or lymphoid organ development
FBgn0033378	CG8781	tsu	GO:0065003	0.49	macromolecular complex assembly
FBgn0051774	CG31774	fred	GO:0014706	0.49	striated muscle development
FBgn0026323	CG18492	Tak1	GO:0022603	0.488	regulation of anatomical structure morphogenesis
FBgn0038325	CG6194	CG6194	GO:0008593	0.488	regulation of Notch signaling pathway
FBgn0024208	FBgn0024208	obk	GO:0035089	0.488	establishment of apical/basal cell polarity
FBgn0028644	CG4838	beat-Ic	GO:0001654	0.488	eye development
FBgn0013762	CG8203	Cdk5	GO:0051674	0.488	localization of cell
FBgn0002629	CG6099	m4	GO:0010160	0.488	formation of organ boundary
FBgn0010341	CG12530	Cdc42	GO:0007392	0.488	initiation of dorsal closure
FBgn0010651	CG15095	l(2)08717	GO:0050890	0.488	cognition
FBgn0000142	CG8787	Asx	GO:0051276	0.488	chromosome organization
FBgn0002629	CG6099	m4	GO:0048645	0.488	organ formation
FBgn0002528	CG3322	LanB2	GO:0050908	0.488	detection of light stimulus involved in visual perception
FBgn0004625	CG3620	norpA	GO:0042221	0.488	response to chemical stimulus
FBgn0036141	CG6210	wls	GO:0048518	0.486	positive regulation of biological process
FBgn0052475	CG32475	mthl8	GO:0006836	0.486	neurotransmitter transport
FBgn0023094	CG8727	cyc	GO:0006928	0.486	cell motion
FBgn0019686	CG10895	lok	GO:0006281	0.486	DNA repair
FBgn0026323	CG18492	Tak1	GO:0051239	0.486	regulation of multicellular organismal process
FBgn0052475	CG32475	mthl8	GO:0001505	0.486	regulation of neurotransmitter levels
FBgn0024836	CG11895	stan	GO:0030010	0.486	establishment of cell polarity
FBgn0052475	CG32475	mthl8	GO:0007269	0.486	neurotransmitter secretion
FBgn0086897	CG16901	sqd	GO:0032270	0.486	positive regulation of cellular protein metabolic process
FBgn0052475	CG32475	mthl8	GO:0003001	0.486	generation of a signal involved in cell-cell signaling
FBgn0086897	CG16901	sqd	GO:0051247	0.486	positive regulation of protein metabolic process
FBgn0004107	CG10498	cdc2c	GO:0006259	0.486	DNA metabolic process
FBgn0000147	CG3068	aur	GO:0000279	0.486	M phase
FBgn0003861	CG7875	trp	GO:0030534	0.486	adult behavior
FBgn0028644	CG4838	beat-Ic	GO:0007423	0.486	sensory organ development
FBgn0000576	CG2988	ems	GO:0016477	0.484	cell migration
FBgn0010269	CG15793	Dsor1	GO:0000087	0.484	M phase of mitotic cell cycle
FBgn0015904	CG10571	ara	GO:0022008	0.484	neurogenesis
FBgn0000499	CG18361	dsh	GO:0040011	0.484	locomotion
FBgn0034299	CG5757	CG5757	GO:0033554	0.484	cellular response to stress
FBgn0010269	CG15793	Dsor1	GO:0048518	0.484	positive regulation of biological process
FBgn0026323	CG18492	Tak1	GO:0016476	0.484	regulation of embryonic cell shape
FBgn0015269	CG8318	Nf1	GO:0048523	0.484	negative regulation of cellular process
FBgn0034299	CG5757	CG5757	GO:0051716	0.484	cellular response to stimulus
FBgn0000576	CG2988	ems	GO:0048870	0.484	cell motility
FBgn0002528	CG3322	LanB2	GO:0050962	0.484	detection of light stimulus involved in sensory perception
FBgn0024179	CG10776	wit	GO:0042078	0.484	germ-line stem cell division
FBgn0015000	CG3469	betaggt-I	GO:0048518	0.482	positive regulation of biological process
FBgn0020615	CG8553	SelD	GO:0046532	0.482	regulation of photoreceptor cell differentiation
FBgn0010315	CG9096	CycD	GO:0006260	0.482	DNA replication
FBgn0000482	CG3093	dor	GO:0031399	0.482	regulation of protein modification process
FBgn0001202	CG10653	hk	GO:0045184	0.482	establishment of protein localization
FBgn0011701	CG31240	repo	GO:0048699	0.482	generation of neurons
FBgn0004644	CG4637	hh	GO:0045596	0.482	negative regulation of cell differentiation
FBgn0026323	CG18492	Tak1	GO:0022604	0.482	regulation of cell morphogenesis
FBgn0002899	CG7972	mus301	GO:0006310	0.482	DNA recombination
FBgn0002643	CG8118	mam	GO:0002009	0.48	morphogenesis of an epithelium
FBgn0003885	CG2512	alphaTub84D	GO:0000075	0.48	cell cycle checkpoint
FBgn0020493	CG5201	Dad	GO:0051960	0.48	regulation of nervous system development
FBgn0002643	CG8118	mam	GO:0060429	0.48	epithelium development
FBgn0028644	CG4838	beat-Ic	GO:0048592	0.48	eye morphogenesis
FBgn0000463	CG3619	Dl	GO:0046532	0.48	regulation of photoreceptor cell differentiation
FBgn0000147	CG3068	aur	GO:0022403	0.48	cell cycle phase
FBgn0037338	CG10018	Snm1	GO:0034621	0.48	cellular macromolecular complex subunit organization
FBgn0013272	CG5820	Gp150	GO:0007155	0.48	cell adhesion
FBgn0015402	CG2899	ksr	GO:0030097	0.48	hemopoiesis
FBgn0038538	CG7660	pxt	GO:0016321	0.48	female meiosis chromosome segregation
FBgn0033979	CG10243	Cyp6a19	GO:0006629	0.48	lipid metabolic process
FBgn0050476	CG30476	ave	GO:0046534	0.48	positive regulation of photoreceptor cell differentiation
FBgn0050476	CG30476	ave	GO:0045597	0.48	positive regulation of cell differentiation
FBgn0020493	CG5201	Dad	GO:0016310	0.48	phosphorylation
FBgn0050476	CG30476	ave	GO:0045666	0.48	positive regulation of neuron differentiation
FBgn0019809	CG3858	gcm2	GO:0031290	0.48	retinal ganglion cell axon guidance
FBgn0010315	CG9096	CycD	GO:0051325	0.478	interphase
FBgn0000492	CG1897	Dr	GO:0030182	0.478	neuron differentiation
FBgn0003330	CG5595	Sce	GO:0006357	0.478	regulation of transcription from RNA polymerase II promoter
FBgn0086349	CG6754	nbs	GO:0006310	0.478	DNA recombination
FBgn0005590	CG31695	scw	GO:0042078	0.478	germ-line stem cell division
FBgn0003079	CG2845	phl	GO:0030381	0.478	chorion-containing eggshell pattern formation
FBgn0040372	CG2995	G9a	GO:0006357	0.478	regulation of transcription from RNA polymerase II promoter
FBgn0010228	CG17921	HmgZ	GO:0031175	0.478	neurite development
FBgn0001085	CG17697	fz	GO:0030035	0.478	microspike assembly
FBgn0013263	CG33261	Trl	GO:0048699	0.478	generation of neurons
FBgn0015919	CG10605	caup	GO:0007167	0.478	enzyme linked receptor protein signaling pathway
FBgn0020493	CG5201	Dad	GO:0048742	0.478	regulation of skeletal muscle fiber development
FBgn0010651	CG15095	l(2)08717	GO:0007600	0.478	sensory perception
FBgn0000463	CG3619	Dl	GO:0048666	0.478	neuron development
FBgn0000142	CG8787	Asx	GO:0030713	0.478	ovarian follicle cell stalk formation
FBgn0001085	CG17697	fz	GO:0046847	0.478	filopodium formation
FBgn0011745	CG6174	Arp87C	GO:0051301	0.478	cell division
FBgn0000413	CG5102	da	GO:0045893	0.478	positive regulation of transcription, DNA-dependent
FBgn0032196	CG5708	CG5708	GO:0009888	0.478	tissue development
FBgn0016075	CG16858	vkg	GO:0007411	0.478	axon guidance
FBgn0086897	CG16901	sqd	GO:0007298	0.478	border follicle cell migration
FBgn0003334	CG9495	Scm	GO:0048523	0.478	negative regulation of cellular process
FBgn0001291	CG2275	Jra	GO:0007417	0.478	central nervous system development
FBgn0000413	CG5102	da	GO:0051254	0.478	positive regulation of RNA metabolic process
FBgn0027375	CG4879	RecQ5	GO:0022607	0.478	cellular component assembly
FBgn0010228	CG17921	HmgZ	GO:0032990	0.476	cell part morphogenesis
FBgn0032196	CG5708	CG5708	GO:0007444	0.476	imaginal disc development
FBgn0032929	CG9241	Mcm10	GO:0032200	0.476	telomere organization
FBgn0243512	CG7850	puc	GO:0002682	0.476	regulation of immune system process
FBgn0032929	CG9241	Mcm10	GO:0000723	0.476	telomere maintenance
FBgn0004107	CG10498	cdc2c	GO:0051052	0.476	regulation of DNA metabolic process
FBgn0010228	CG17921	HmgZ	GO:0048812	0.476	neurite morphogenesis
FBgn0010228	CG17921	HmgZ	GO:0048858	0.476	cell projection morphogenesis
FBgn0025641	CG14622	DAAM	GO:0007349	0.476	cellularization
FBgn0003391	CG3722	shg	GO:0007444	0.474	imaginal disc development
FBgn0003482	CG31069	spn-D	GO:0034622	0.474	cellular macromolecular complex assembly
FBgn0003889	CG9359	betaTub85D	GO:0007010	0.474	cytoskeleton organization
FBgn0010228	CG17921	HmgZ	GO:0016358	0.474	dendrite development
FBgn0014011	CG8556	Rac2	GO:0045184	0.474	establishment of protein localization
FBgn0011230	CG14472	poe	GO:0003006	0.474	reproductive developmental process
FBgn0004647	CG3936	N	GO:0007455	0.474	eye-antennal disc morphogenesis
FBgn0010269	CG15793	Dsor1	GO:0051240	0.474	positive regulation of multicellular organismal process
FBgn0000140	CG6875	asp	GO:0008283	0.474	cell proliferation
FBgn0000147	CG3068	aur	GO:0007051	0.474	spindle organization
FBgn0005590	CG31695	scw	GO:0048522	0.474	positive regulation of cellular process
FBgn0000363	CG31243	cpo	GO:0048699	0.474	generation of neurons
FBgn0024179	CG10776	wit	GO:0048864	0.474	stem cell development
FBgn0016075	CG16858	vkg	GO:0030182	0.472	neuron differentiation
FBgn0024836	CG11895	stan	GO:0030855	0.472	epithelial cell differentiation
FBgn0003205	CG9375	Ras85D	GO:0007306	0.472	eggshell chorion assembly
FBgn0011745	CG6174	Arp87C	GO:0051640	0.472	organelle localization
FBgn0000709	CG1484	fliI	GO:0043933	0.472	macromolecular complex subunit organization
FBgn0020493	CG5201	Dad	GO:0048641	0.472	regulation of skeletal muscle development
FBgn0024836	CG11895	stan	GO:0048646	0.472	anatomical structure formation involved in morphogenesis
FBgn0003256	CG12559	rl	GO:0006950	0.472	response to stress
FBgn0003654	CG18000	sw	GO:0051656	0.472	establishment of organelle localization
FBgn0000181	CG3644	bic	GO:0048523	0.472	negative regulation of cellular process
FBgn0003482	CG31069	spn-D	GO:0034621	0.472	cellular macromolecular complex subunit organization
FBgn0010341	CG12530	Cdc42	GO:0042386	0.47	hemocyte differentiation
FBgn0000499	CG18361	dsh	GO:0016337	0.47	cell-cell adhesion
FBgn0021818	CG6556	cnk	GO:0051239	0.47	regulation of multicellular organismal process
FBgn0004860	CG3895	ph-d	GO:0048646	0.47	anatomical structure formation involved in morphogenesis
FBgn0024179	CG10776	wit	GO:0045595	0.47	regulation of cell differentiation
FBgn0015589	CG1451	Apc	GO:0040023	0.47	establishment of nucleus localization
FBgn0034299	CG5757	CG5757	GO:0034984	0.47	cellular response to DNA damage stimulus
FBgn0011745	CG6174	Arp87C	GO:0000910	0.47	cytokinesis
FBgn0013718	CG33991	nuf	GO:0000226	0.47	microtubule cytoskeleton organization
FBgn0003276	CG3180	RpII140	GO:0016458	0.47	gene silencing
FBgn0034299	CG5757	CG5757	GO:0006974	0.47	response to DNA damage stimulus
FBgn0003295	CG1214	ru	GO:0001894	0.47	tissue homeostasis
FBgn0015268	CG5330	Nap1	GO:0007517	0.47	muscle development
FBgn0086676	CG8428	spin	GO:0051094	0.47	positive regulation of developmental process
FBgn0003483	CG3158	spn-E	GO:0000075	0.47	cell cycle checkpoint
FBgn0020493	CG5201	Dad	GO:0051130	0.47	positive regulation of cellular component organization
FBgn0003295	CG1214	ru	GO:0048871	0.47	multicellular organismal homeostasis
FBgn0014020	CG8416	Rho1	GO:0040007	0.47	growth
FBgn0024179	CG10776	wit	GO:0009953	0.47	dorsal/ventral pattern formation
FBgn0002561	CG3839	l(1)sc	GO:0001708	0.468	cell fate specification
FBgn0003205	CG9375	Ras85D	GO:0046843	0.468	dorsal appendage formation
FBgn0013272	CG5820	Gp150	GO:0007389	0.468	pattern specification process
FBgn0010303	CG4353	hep	GO:0006952	0.468	defense response
FBgn0005614	CG18345	trpl	GO:0009605	0.468	response to external stimulus
FBgn0003502	CG8049	Btk29A	GO:0051017	0.468	actin filament bundle formation
FBgn0038538	CG7660	pxt	GO:0022403	0.466	cell cycle phase
FBgn0010228	CG17921	HmgZ	GO:0048813	0.466	dendrite morphogenesis
FBgn0041203	CG1848	LIMK1	GO:0042067	0.466	establishment of ommatidial polarity
FBgn0043069	CG31447	MESK4	GO:0046534	0.466	positive regulation of photoreceptor cell differentiation
FBgn0015610	CG4236	Caf1	GO:0009893	0.466	positive regulation of metabolic process
FBgn0043069	CG31447	MESK4	GO:0045597	0.466	positive regulation of cell differentiation
FBgn0037338	CG10018	Snm1	GO:0034622	0.466	cellular macromolecular complex assembly
FBgn0002528	CG3322	LanB2	GO:0051606	0.466	detection of stimulus
FBgn0259228	CG42328	C3G	GO:0051240	0.466	positive regulation of multicellular organismal process
FBgn0000147	CG3068	aur	GO:0000278	0.466	mitotic cell cycle
FBgn0014020	CG8416	Rho1	GO:0031032	0.466	actomyosin structure organization
FBgn0011230	CG14472	poe	GO:0009416	0.466	response to light stimulus
FBgn0003090	CG11084	pk	GO:0045197	0.466	establishment or maintenance of epithelial cell apical/basal polarity
FBgn0043069	CG31447	MESK4	GO:0045666	0.466	positive regulation of neuron differentiation
FBgn0010762	CG32067	simj	GO:0048729	0.464	tissue morphogenesis
FBgn0041191	CG1081	Rheb	GO:0042127	0.464	regulation of cell proliferation
FBgn0000114	CG31762	aret	GO:0045934	0.464	negative regulation of nucleobase, nucleoside, nucleotide and nucleic acid metabolic process
FBgn0038538	CG7660	pxt	GO:0000279	0.464	M phase
FBgn0002732	CG8337	malpha	GO:0048646	0.464	anatomical structure formation involved in morphogenesis
FBgn0003502	CG8049	Btk29A	GO:0022603	0.464	regulation of anatomical structure morphogenesis
FBgn0036558	CG5841	mib1	GO:0050767	0.464	regulation of neurogenesis
FBgn0011701	CG31240	repo	GO:0050793	0.464	regulation of developmental process
FBgn0016075	CG16858	vkg	GO:0048812	0.462	neurite morphogenesis
FBgn0032196	CG5708	CG5708	GO:0035107	0.462	appendage morphogenesis
FBgn0023417	CG7807	AP-2	GO:0006357	0.462	regulation of transcription from RNA polymerase II promoter
FBgn0016075	CG16858	vkg	GO:0032990	0.462	cell part morphogenesis
FBgn0005614	CG18345	trpl	GO:0051606	0.462	detection of stimulus
FBgn0004860	CG3895	ph-d	GO:0030707	0.462	ovarian follicle cell development
FBgn0010762	CG32067	simj	GO:0009792	0.462	embryonic development ending in birth or egg hatching
FBgn0000625	CG10488	eyg	GO:0035214	0.462	eye-antennal disc development
FBgn0259228	CG42328	C3G	GO:0046534	0.462	positive regulation of photoreceptor cell differentiation
FBgn0259228	CG42328	C3G	GO:0045666	0.462	positive regulation of neuron differentiation
FBgn0259228	CG42328	C3G	GO:0045597	0.462	positive regulation of cell differentiation
FBgn0003460	CG11121	so	GO:0009888	0.462	tissue development
FBgn0016075	CG16858	vkg	GO:0048858	0.462	cell projection morphogenesis
FBgn0002643	CG8118	mam	GO:0051960	0.46	regulation of nervous system development
FBgn0027932	CG13388	Akap200	GO:0048699	0.46	generation of neurons
FBgn0013272	CG5820	Gp150	GO:0022610	0.46	biological adhesion
FBgn0041164	CG11513	armi	GO:0051726	0.46	regulation of cell cycle
FBgn0026323	CG18492	Tak1	GO:0050793	0.46	regulation of developmental process
FBgn0010269	CG15793	Dsor1	GO:0000278	0.46	mitotic cell cycle
FBgn0002774	CG11680	mle	GO:0007424	0.46	open tracheal system development
FBgn0002431	CG9484	hyd	GO:0006950	0.46	response to stress
FBgn0029157	CG6238	ssh	GO:0007443	0.46	Malpighian tubule morphogenesis
FBgn0024179	CG10776	wit	GO:0048736	0.46	appendage development
FBgn0024179	CG10776	wit	GO:0035107	0.46	appendage morphogenesis
FBgn0005590	CG31695	scw	GO:0030718	0.46	germ-line stem cell maintenance
FBgn0003295	CG1214	ru	GO:0048737	0.458	imaginal disc-derived appendage development
FBgn0021818	CG6556	cnk	GO:0045595	0.458	regulation of cell differentiation
FBgn0029157	CG6238	ssh	GO:0046530	0.458	photoreceptor cell differentiation
FBgn0003460	CG11121	so	GO:0007498	0.458	mesoderm development
FBgn0030904	CG5988	upd2	GO:0048870	0.458	cell motility
FBgn0003079	CG2845	phl	GO:0007304	0.458	chorion-containing eggshell formation
FBgn0003205	CG9375	Ras85D	GO:0010927	0.458	cellular component assembly involved in morphogenesis
FBgn0016075	CG16858	vkg	GO:0048667	0.458	cell morphogenesis involved in neuron differentiation
FBgn0013762	CG8203	Cdk5	GO:0006928	0.458	cell motion
FBgn0085450	CG34421	Snoo	GO:0035107	0.458	appendage morphogenesis
FBgn0030904	CG5988	upd2	GO:0016477	0.458	cell migration
FBgn0001204	CG9768	hkb	GO:0007411	0.458	axon guidance
FBgn0000629	CG6502	E(z)	GO:0007389	0.458	pattern specification process
FBgn0085450	CG34421	Snoo	GO:0048736	0.458	appendage development
FBgn0003295	CG1214	ru	GO:0035114	0.458	imaginal disc-derived appendage morphogenesis
FBgn0005410	CG1903	sno	GO:0002376	0.458	immune system process
FBgn0024836	CG11895	stan	GO:0035315	0.458	hair cell differentiation
FBgn0016075	CG16858	vkg	GO:0048666	0.458	neuron development
FBgn0001085	CG17697	fz	GO:0006928	0.458	cell motion
FBgn0040298	CG32417	Myt1	GO:0065009	0.458	regulation of molecular function
FBgn0003079	CG2845	phl	GO:0030703	0.458	eggshell formation
FBgn0011285	CG17596	S6kII	GO:0000087	0.458	M phase of mitotic cell cycle
FBgn0043884	CG33106	mask	GO:0046532	0.456	regulation of photoreceptor cell differentiation
FBgn0026404	CG8091	Nc	GO:0048592	0.456	eye morphogenesis
FBgn0016660	CG6604	H15	GO:0048865	0.456	stem cell fate commitment
FBgn0014388	CG1921	sty	GO:0048598	0.456	embryonic morphogenesis
FBgn0052650	CG32650	CG32650	GO:0051239	0.456	regulation of multicellular organismal process
FBgn0016075	CG16858	vkg	GO:0048699	0.456	generation of neurons
FBgn0000119	CG5912	arr	GO:0040007	0.456	growth
FBgn0001169	CG5460	H	GO:0042060	0.456	wound healing
FBgn0038538	CG7660	pxt	GO:0007059	0.456	chromosome segregation
FBgn0033890	CG13350	CG13350	GO:0022403	0.456	cell cycle phase
FBgn0030904	CG5988	upd2	GO:0040011	0.456	locomotion
FBgn0034083	CG8434	lbk	GO:0045165	0.456	cell fate commitment
FBgn0030904	CG5988	upd2	GO:0055123	0.456	digestive system development
FBgn0000363	CG31243	cpo	GO:0009628	0.456	response to abiotic stimulus
FBgn0030904	CG5988	upd2	GO:0048546	0.456	digestive tract morphogenesis
FBgn0034728	CG6339	rad50	GO:0007242	0.456	intracellular signaling cascade
FBgn0250753	CG2922	exba	GO:0007026	0.454	negative regulation of microtubule depolymerization
FBgn0000289	CG8367	cg	GO:0032259	0.454	methylation
FBgn0000289	CG8367	cg	GO:0008213	0.454	protein amino acid alkylation
FBgn0002561	CG3839	l(1)sc	GO:0030182	0.454	neuron differentiation
FBgn0250753	CG2922	exba	GO:0043244	0.454	regulation of protein complex disassembly
FBgn0000140	CG6875	asp	GO:0045664	0.454	regulation of neuron differentiation
FBgn0000299	CG4145	Cg25C	GO:0000904	0.454	cell morphogenesis involved in differentiation
FBgn0000289	CG8367	cg	GO:0043414	0.454	biopolymer methylation
FBgn0010269	CG15793	Dsor1	GO:0045664	0.454	regulation of neuron differentiation
FBgn0001202	CG10653	hk	GO:0008104	0.454	protein localization
FBgn0250753	CG2922	exba	GO:0043242	0.454	negative regulation of protein complex disassembly
FBgn0000119	CG5912	arr	GO:0048523	0.454	negative regulation of cellular process
FBgn0250753	CG2922	exba	GO:0031114	0.454	regulation of microtubule depolymerization
FBgn0029148	CG5258	NHP2	GO:0035222	0.454	wing disc pattern formation
FBgn0024179	CG10776	wit	GO:0048523	0.454	negative regulation of cellular process
FBgn0000289	CG8367	cg	GO:0006730	0.454	one-carbon compound metabolic process
FBgn0020493	CG5201	Dad	GO:0008582	0.454	regulation of synaptic growth at neuromuscular junction
FBgn0000289	CG8367	cg	GO:0016571	0.454	histone methylation
FBgn0015402	CG2899	ksr	GO:0046532	0.454	regulation of photoreceptor cell differentiation
FBgn0010313	CG2530	corto	GO:0033301	0.454	cell cycle comprising mitosis without cytokinesis
FBgn0000289	CG8367	cg	GO:0006479	0.454	protein amino acid methylation
FBgn0250753	CG2922	exba	GO:0051494	0.454	negative regulation of cytoskeleton organization
FBgn0250753	CG2922	exba	GO:0031111	0.454	negative regulation of microtubule polymerization or depolymerization
FBgn0020493	CG5201	Dad	GO:0007478	0.454	leg disc morphogenesis
FBgn0044323	CG7392	Cka	GO:0046528	0.454	imaginal disc fusion
FBgn0013733	CG18076	shot	GO:0008104	0.454	protein localization
FBgn0044323	CG7392	Cka	GO:0046529	0.454	imaginal disc fusion, thorax closure
FBgn0016075	CG16858	vkg	GO:0006928	0.452	cell motion
FBgn0002561	CG3839	l(1)sc	GO:0007420	0.452	brain development
FBgn0085432	CG34403	pan	GO:0009792	0.452	embryonic development ending in birth or egg hatching
FBgn0028999	CG13906	nerfin-1	GO:0007405	0.452	neuroblast proliferation
FBgn0000142	CG8787	Asx	GO:0043414	0.452	biopolymer methylation
FBgn0000142	CG8787	Asx	GO:0006479	0.452	protein amino acid methylation
FBgn0030904	CG5988	upd2	GO:0048565	0.452	gut development
FBgn0010303	CG4353	hep	GO:0009617	0.452	response to bacterium
FBgn0000142	CG8787	Asx	GO:0032259	0.452	methylation
FBgn0000142	CG8787	Asx	GO:0016571	0.452	histone methylation
FBgn0014388	CG1921	sty	GO:0045165	0.452	cell fate commitment
FBgn0000142	CG8787	Asx	GO:0006730	0.452	one-carbon compound metabolic process
FBgn0000142	CG8787	Asx	GO:0008213	0.452	protein amino acid alkylation
FBgn0041156	CG8254	exex	GO:0003002	0.45	regionalization
FBgn0029157	CG6238	ssh	GO:0009888	0.45	tissue development
FBgn0003044	CG5109	Pcl	GO:0035186	0.45	syncytial blastoderm mitotic cell cycle
FBgn0000140	CG6875	asp	GO:0007405	0.45	neuroblast proliferation
FBgn0004861	CG18412	ph-p	GO:0032990	0.45	cell part morphogenesis
FBgn0004861	CG18412	ph-p	GO:0048812	0.45	neurite morphogenesis
FBgn0003502	CG8049	Btk29A	GO:0030708	0.45	germarium-derived female germ-line cyst encapsulation
FBgn0004861	CG18412	ph-p	GO:0048858	0.45	cell projection morphogenesis
FBgn0004861	CG18412	ph-p	GO:0031175	0.45	neurite development
FBgn0039831	CG12054	CG12054	GO:0016481	0.45	negative regulation of transcription
FBgn0004360	CG1916	Wnt2	GO:0048729	0.45	tissue morphogenesis
FBgn0022936	CG7405	CycH	GO:0033205	0.45	cytokinesis during cell cycle
FBgn0024179	CG10776	wit	GO:0040008	0.45	regulation of growth
FBgn0013969	CG5519	Gbp	GO:0048522	0.45	positive regulation of cellular process
FBgn0004861	CG18412	ph-p	GO:0048667	0.45	cell morphogenesis involved in neuron differentiation
FBgn0011745	CG6174	Arp87C	GO:0051656	0.448	establishment of organelle localization
FBgn0034636	CG10440	CG10440	GO:0035285	0.448	appendage segmentation
FBgn0000463	CG3619	Dl	GO:0007409	0.448	axonogenesis
FBgn0000142	CG8787	Asx	GO:0048139	0.448	female germ-line cyst encapsulation
FBgn0020493	CG5201	Dad	GO:0007480	0.448	imaginal disc-derived leg morphogenesis
FBgn0029157	CG6238	ssh	GO:0048729	0.448	tissue morphogenesis
FBgn0031952	CG7134	cdc14	GO:0051248	0.448	negative regulation of protein metabolic process
FBgn0028569	CG15171	robl37BC	GO:0007051	0.448	spindle organization
FBgn0019972	CG7788	Ice	GO:0007286	0.448	spermatid development
FBgn0000289	CG8367	cg	GO:0008283	0.448	cell proliferation
FBgn0031952	CG7134	cdc14	GO:0032269	0.448	negative regulation of cellular protein metabolic process
FBgn0034636	CG10440	CG10440	GO:0035286	0.448	leg segmentation
FBgn0005630	CG12052	lola	GO:0007417	0.448	central nervous system development
FBgn0039831	CG12054	CG12054	GO:0031327	0.448	negative regulation of cellular biosynthetic process
FBgn0026597	CG7926	Axn	GO:0009967	0.448	positive regulation of signal transduction
FBgn0039831	CG12054	CG12054	GO:0009890	0.448	negative regulation of biosynthetic process
FBgn0002528	CG3322	LanB2	GO:0007601	0.448	visual perception
FBgn0039831	CG12054	CG12054	GO:0010558	0.448	negative regulation of macromolecule biosynthetic process
FBgn0000142	CG8787	Asx	GO:0048138	0.448	germ-line cyst encapsulation
FBgn0014011	CG8556	Rac2	GO:0048675	0.448	axon extension
FBgn0000142	CG8787	Asx	GO:0030708	0.448	germarium-derived female germ-line cyst encapsulation
FBgn0004378	CG9191	Klp61F	GO:0007059	0.448	chromosome segregation
FBgn0029123	CG18024	SoxN	GO:0007420	0.446	brain development
FBgn0011701	CG31240	repo	GO:0045595	0.446	regulation of cell differentiation
FBgn0031759	CG9088	lid	GO:0006325	0.446	establishment or maintenance of chromatin architecture
FBgn0011285	CG17596	S6kII	GO:0007067	0.446	mitosis
FBgn0003716	CG14026	tkv	GO:0030035	0.446	microspike assembly
FBgn0004606	CG1322	zfh1	GO:0050767	0.446	regulation of neurogenesis
FBgn0030904	CG5988	upd2	GO:0048547	0.446	gut morphogenesis
FBgn0024179	CG10776	wit	GO:0051960	0.446	regulation of nervous system development
FBgn0035001	CG4527	slik	GO:0009791	0.446	post-embryonic development
FBgn0003716	CG14026	tkv	GO:0046847	0.446	filopodium formation
FBgn0005614	CG18345	trpl	GO:0050890	0.446	cognition
FBgn0086902	CG3696	kis	GO:0035220	0.446	wing disc development
FBgn0010269	CG15793	Dsor1	GO:0050767	0.446	regulation of neurogenesis
FBgn0000289	CG8367	cg	GO:0016570	0.446	histone modification
FBgn0030904	CG5988	upd2	GO:0048567	0.446	ectodermal gut morphogenesis
FBgn0030904	CG5988	upd2	GO:0007439	0.446	ectodermal gut development
FBgn0000289	CG8367	cg	GO:0016569	0.446	covalent chromatin modification
FBgn0003366	CG18085	sev	GO:0048729	0.446	tissue morphogenesis
FBgn0003380	CG12348	Sh	GO:0007417	0.446	central nervous system development
FBgn0010342	CG1825	Map60	GO:0040023	0.446	establishment of nucleus localization
FBgn0023417	CG7807	AP-2	GO:0008593	0.444	regulation of Notch signaling pathway
FBgn0010228	CG17921	HmgZ	GO:0048667	0.444	cell morphogenesis involved in neuron differentiation
FBgn0086349	CG6754	nbs	GO:0007093	0.444	mitotic cell cycle checkpoint
FBgn0000320	CG9554	eya	GO:0042063	0.444	gliogenesis
FBgn0041781	CG4636	SCAR	GO:0006928	0.444	cell motion
FBgn0041156	CG8254	exex	GO:0007389	0.444	pattern specification process
FBgn0024179	CG10776	wit	GO:0050793	0.444	regulation of developmental process
FBgn0000299	CG4145	Cg25C	GO:0048699	0.444	generation of neurons
FBgn0036980	CG5701	RhoBTB	GO:0022607	0.444	cellular component assembly
FBgn0041775	CG10686	tral	GO:0009952	0.444	anterior/posterior pattern formation
FBgn0000299	CG4145	Cg25C	GO:0030182	0.444	neuron differentiation
FBgn0004635	CG1004	rho	GO:0001654	0.444	eye development
FBgn0008646	CG9930	E5	GO:0048699	0.444	generation of neurons
FBgn0026192	CG5884	par-6	GO:0000910	0.444	cytokinesis
FBgn0013272	CG5820	Gp150	GO:0035282	0.444	segmentation
FBgn0003267	CG6348	ro	GO:0007417	0.444	central nervous system development
FBgn0002629	CG6099	m4	GO:0001709	0.444	cell fate determination
FBgn0003716	CG14026	tkv	GO:0031290	0.442	retinal ganglion cell axon guidance
FBgn0002906	CG6920	mus309	GO:0007242	0.442	intracellular signaling cascade
FBgn0011285	CG17596	S6kII	GO:0022403	0.442	cell cycle phase
FBgn0043069	CG31447	MESK4	GO:0048518	0.442	positive regulation of biological process
FBgn0085432	CG34403	pan	GO:0060249	0.442	anatomical structure homeostasis
FBgn0040298	CG32417	Myt1	GO:0050790	0.442	regulation of catalytic activity
FBgn0025682	CG9148	scf	GO:0030030	0.442	cell projection organization
FBgn0003889	CG9359	betaTub85D	GO:0007051	0.442	spindle organization
FBgn0039831	CG12054	CG12054	GO:0045934	0.442	negative regulation of nucleobase, nucleoside, nucleotide and nucleic acid metabolic process
FBgn0011706	CG4319	rpr	GO:0046534	0.442	positive regulation of photoreceptor cell differentiation
FBgn0011706	CG4319	rpr	GO:0045666	0.442	positive regulation of neuron differentiation
FBgn0011706	CG4319	rpr	GO:0045597	0.442	positive regulation of cell differentiation
FBgn0003295	CG1214	ru	GO:0048736	0.442	appendage development
FBgn0045852	CG31753	ham	GO:0007219	0.442	Notch signaling pathway
FBgn0039831	CG12054	CG12054	GO:0051253	0.442	negative regulation of RNA metabolic process
FBgn0039831	CG12054	CG12054	GO:0045892	0.442	negative regulation of transcription, DNA-dependent
FBgn0003295	CG1214	ru	GO:0035107	0.442	appendage morphogenesis
FBgn0002945	CG11614	nkd	GO:0016049	0.442	cell growth
FBgn0008646	CG9930	E5	GO:0022008	0.44	neurogenesis
FBgn0003514	CG3595	sqh	GO:0031032	0.44	actomyosin structure organization
FBgn0026597	CG7926	Axn	GO:0010647	0.44	positive regulation of cell communication
FBgn0032196	CG5708	CG5708	GO:0048736	0.44	appendage development
FBgn0005590	CG31695	scw	GO:0017145	0.44	stem cell division
FBgn0019972	CG7788	Ice	GO:0007291	0.44	sperm individualization
FBgn0015625	CG5814	CycB3	GO:0051656	0.44	establishment of organelle localization
FBgn0015610	CG4236	Caf1	GO:0010604	0.44	positive regulation of macromolecule metabolic process
FBgn0039831	CG12054	CG12054	GO:0010629	0.44	negative regulation of gene expression
FBgn0010228	CG17921	HmgZ	GO:0051276	0.44	chromosome organization
FBgn0011285	CG17596	S6kII	GO:0000279	0.44	M phase
FBgn0004117	CG4843	Tm2	GO:0022607	0.44	cellular component assembly
FBgn0017572	CG4083	Mo25	GO:0051239	0.44	regulation of multicellular organismal process
FBgn0000146	CG6137	aub	GO:0006259	0.44	DNA metabolic process
FBgn0000299	CG4145	Cg25C	GO:0048666	0.44	neuron development
FBgn0010228	CG17921	HmgZ	GO:0030182	0.44	neuron differentiation
FBgn0000166	CG1034	bcd	GO:0022612	0.44	gland morphogenesis
FBgn0003130	CG8246	Poxn	GO:0051246	0.438	regulation of protein metabolic process
FBgn0010228	CG17921	HmgZ	GO:0030030	0.438	cell projection organization
FBgn0016036	CG14827	mei-P22	GO:0022607	0.438	cellular component assembly
FBgn0003731	CG10079	Egfr	GO:0048518	0.438	positive regulation of biological process
FBgn0030904	CG5988	upd2	GO:0006928	0.438	cell motion
FBgn0013995	CG5685	Calx	GO:0032879	0.438	regulation of localization
FBgn0003256	CG12559	rl	GO:0008069	0.438	dorsal/ventral axis specification, ovarian follicular epithelium
FBgn0032929	CG9241	Mcm10	GO:0060249	0.438	anatomical structure homeostasis
FBgn0051368	CG31368	CG31368	GO:0033205	0.438	cytokinesis during cell cycle
FBgn0003270	CG10393	amos	GO:0001708	0.438	cell fate specification
FBgn0011766	CG6376	E2f	GO:0051052	0.438	regulation of DNA metabolic process
FBgn0032196	CG5708	CG5708	GO:0035282	0.438	segmentation
FBgn0040294	CG4909	POSH	GO:0051094	0.438	positive regulation of developmental process
FBgn0011766	CG6376	E2f	GO:0006275	0.438	regulation of DNA replication
FBgn0028429	CG10574	I-2	GO:0009628	0.438	response to abiotic stimulus
FBgn0010228	CG17921	HmgZ	GO:0048666	0.438	neuron development
FBgn0034636	CG10440	CG10440	GO:0035111	0.438	leg joint morphogenesis
FBgn0043458	CG12084	CG12084	GO:0035282	0.438	segmentation
FBgn0011285	CG17596	S6kII	GO:0000280	0.436	nuclear division
FBgn0004378	CG9191	Klp61F	GO:0045132	0.436	meiotic chromosome segregation
FBgn0039013	CG4813	CG4813	GO:0048737	0.436	imaginal disc-derived appendage development
FBgn0029148	CG5258	NHP2	GO:0007449	0.436	proximal/distal pattern formation, imaginal disc
FBgn0029157	CG6238	ssh	GO:0060429	0.436	epithelium development
FBgn0003124	CG12306	polo	GO:0000075	0.436	cell cycle checkpoint
FBgn0010762	CG32067	simj	GO:0009888	0.436	tissue development
FBgn0033194	CG2093	CG2093	GO:0009888	0.436	tissue development
FBgn0010341	CG12530	Cdc42	GO:0016476	0.436	regulation of embryonic cell shape
FBgn0029157	CG6238	ssh	GO:0002009	0.436	morphogenesis of an epithelium
FBgn0024248	CG5686	chico	GO:0048523	0.436	negative regulation of cellular process
FBgn0039013	CG4813	CG4813	GO:0035107	0.436	appendage morphogenesis
FBgn0011817	CG7892	nmo	GO:0051239	0.436	regulation of multicellular organismal process
FBgn0039013	CG4813	CG4813	GO:0035114	0.436	imaginal disc-derived appendage morphogenesis
FBgn0021818	CG6556	cnk	GO:0060284	0.436	regulation of cell development
FBgn0008646	CG9930	E5	GO:0030182	0.436	neuron differentiation
FBgn0020493	CG5201	Dad	GO:0035109	0.436	imaginal disc-derived limb morphogenesis
FBgn0039013	CG4813	CG4813	GO:0048736	0.436	appendage development
FBgn0043069	CG31447	MESK4	GO:0048522	0.434	positive regulation of cellular process
FBgn0029148	CG5258	NHP2	GO:0009954	0.434	proximal/distal pattern formation
FBgn0024234	CG5562	gbb	GO:0060173	0.434	limb development
FBgn0000578	CG15112	ena	GO:0007370	0.434	ventral furrow formation
FBgn0000017	CG4032	Abl	GO:0048522	0.434	positive regulation of cellular process
FBgn0029148	CG5258	NHP2	GO:0008258	0.434	head involution
FBgn0010342	CG1825	Map60	GO:0007097	0.434	nuclear migration
FBgn0005590	CG31695	scw	GO:0050793	0.434	regulation of developmental process
FBgn0000299	CG4145	Cg25C	GO:0030030	0.434	cell projection organization
FBgn0036356	CG10222	CG10222	GO:0000279	0.434	M phase
FBgn0016075	CG16858	vkg	GO:0007409	0.434	axonogenesis
FBgn0013272	CG5820	Gp150	GO:0016337	0.434	cell-cell adhesion
FBgn0000578	CG15112	ena	GO:0007369	0.434	gastrulation
FBgn0003747	CG15779	Tre	GO:0050962	0.434	detection of light stimulus involved in sensory perception
FBgn0035143	CG12169	Ppm1	GO:0051726	0.434	regulation of cell cycle
FBgn0000212	CG5942	brm	GO:0065003	0.434	macromolecular complex assembly
FBgn0039018	CG4771	CG4771	GO:0034622	0.432	cellular macromolecular complex assembly
FBgn0041775	CG10686	tral	GO:0007314	0.432	oocyte anterior/posterior axis specification
FBgn0013272	CG5820	Gp150	GO:0045595	0.432	regulation of cell differentiation
FBgn0000097	CG3166	aop	GO:0007389	0.432	pattern specification process
FBgn0035641	CG5568	CG5568	GO:0016321	0.432	female meiosis chromosome segregation
FBgn0041781	CG4636	SCAR	GO:0051674	0.432	localization of cell
FBgn0002629	CG6099	m4	GO:0035107	0.432	appendage morphogenesis
FBgn0026323	CG18492	Tak1	GO:0045995	0.432	regulation of embryonic development
FBgn0013272	CG5820	Gp150	GO:0001745	0.432	compound eye morphogenesis
FBgn0250789	CG1977	alpha-Spec	GO:0009966	0.432	regulation of signal transduction
FBgn0000299	CG4145	Cg25C	GO:0022008	0.432	neurogenesis
FBgn0024179	CG10776	wit	GO:0051093	0.432	negative regulation of developmental process
FBgn0005590	CG31695	scw	GO:0048518	0.432	positive regulation of biological process
FBgn0010269	CG15793	Dsor1	GO:0002168	0.432	instar larval development
FBgn0002629	CG6099	m4	GO:0048736	0.432	appendage development
FBgn0000299	CG4145	Cg25C	GO:0006928	0.432	cell motion
FBgn0030904	CG5988	upd2	GO:0051674	0.432	localization of cell
FBgn0021818	CG6556	cnk	GO:0051240	0.432	positive regulation of multicellular organismal process
FBgn0029157	CG6238	ssh	GO:0051301	0.432	cell division
FBgn0021818	CG6556	cnk	GO:0046532	0.43	regulation of photoreceptor cell differentiation
FBgn0016075	CG16858	vkg	GO:0030030	0.43	cell projection organization
FBgn0003892	CG2411	ptc	GO:0002164	0.43	larval development
FBgn0017550	CG2161	Rga	GO:0008340	0.43	determination of adult life span
FBgn0005427	CG3114	ewg	GO:0001654	0.43	eye development
FBgn0003499	CG7847	sr	GO:0048522	0.43	positive regulation of cellular process
FBgn0085432	CG34403	pan	GO:0042592	0.43	homeostatic process
FBgn0002629	CG6099	m4	GO:0007560	0.43	imaginal disc morphogenesis
FBgn0000299	CG4145	Cg25C	GO:0051674	0.43	localization of cell
FBgn0010300	CG10719	brat	GO:0030182	0.43	neuron differentiation
FBgn0029157	CG6238	ssh	GO:0030182	0.43	neuron differentiation
FBgn0017550	CG2161	Rga	GO:0007568	0.43	aging
FBgn0001108	CG9206	Gl	GO:0007349	0.43	cellularization
FBgn0020493	CG5201	Dad	GO:0051301	0.43	cell division
FBgn0010228	CG17921	HmgZ	GO:0022008	0.43	neurogenesis
FBgn0011715	CG1064	Snr1	GO:0048523	0.43	negative regulation of cellular process
FBgn0030505	CG11172	NFAT	GO:0048522	0.43	positive regulation of cellular process
FBgn0044323	CG7392	Cka	GO:0007409	0.43	axonogenesis
FBgn0017550	CG2161	Rga	GO:0010259	0.43	multicellular organismal aging
FBgn0004635	CG1004	rho	GO:0048749	0.43	compound eye development
FBgn0014011	CG8556	Rac2	GO:0030010	0.43	establishment of cell polarity
FBgn0036141	CG6210	wls	GO:0048729	0.43	tissue morphogenesis
FBgn0020312	CG4050	CG4050	GO:0022604	0.43	regulation of cell morphogenesis
FBgn0001202	CG10653	hk	GO:0033036	0.428	macromolecule localization
FBgn0004360	CG1916	Wnt2	GO:0045165	0.428	cell fate commitment
FBgn0001085	CG17697	fz	GO:0048523	0.428	negative regulation of cellular process
FBgn0003044	CG5109	Pcl	GO:0007293	0.428	germarium-derived egg chamber formation
FBgn0004197	CG6127	Ser	GO:0035218	0.428	leg disc development
FBgn0051368	CG31368	CG31368	GO:0032880	0.428	regulation of protein localization
FBgn0028525	CG4249	c(2)M	GO:0022607	0.428	cellular component assembly
FBgn0003169	CG7904	put	GO:0045927	0.428	positive regulation of growth
FBgn0011230	CG14472	poe	GO:0048608	0.428	reproductive structure development
FBgn0004110	CG7895	tin	GO:0048699	0.428	generation of neurons
FBgn0003295	CG1214	ru	GO:0007560	0.428	imaginal disc morphogenesis
FBgn0032196	CG5708	CG5708	GO:0007411	0.428	axon guidance
FBgn0002629	CG6099	m4	GO:0007389	0.428	pattern specification process
FBgn0000497	CG17941	ds	GO:0040007	0.426	growth
FBgn0005590	CG31695	scw	GO:0019827	0.426	stem cell maintenance
FBgn0005590	CG31695	scw	GO:0051239	0.426	regulation of multicellular organismal process
FBgn0003129	CG9610	Poxm	GO:0048518	0.426	positive regulation of biological process
FBgn0051774	CG31774	fred	GO:0022610	0.426	biological adhesion
FBgn0000121	CG5962	Arr2	GO:0046668	0.426	regulation of retinal cell programmed cell death
FBgn0000629	CG6502	E(z)	GO:0003002	0.426	regionalization
FBgn0000229	CG5680	bsk	GO:0045610	0.426	regulation of hemocyte differentiation
FBgn0003889	CG9359	betaTub85D	GO:0000226	0.426	microtubule cytoskeleton organization
FBgn0011771	CG5837	Hem	GO:0051276	0.426	chromosome organization
FBgn0000121	CG5962	Arr2	GO:0046669	0.426	regulation of compound eye retinal cell programmed cell death
FBgn0003295	CG1214	ru	GO:0048707	0.426	instar larval or pupal morphogenesis
FBgn0037754	CG8500	CG8500	GO:0035099	0.426	hemocyte migration
FBgn0010228	CG17921	HmgZ	GO:0000904	0.426	cell morphogenesis involved in differentiation
FBgn0029157	CG6238	ssh	GO:0048592	0.426	eye morphogenesis
FBgn0033194	CG2093	CG2093	GO:0048729	0.426	tissue morphogenesis
FBgn0041191	CG1081	Rheb	GO:0048523	0.426	negative regulation of cellular process
FBgn0036141	CG6210	wls	GO:0007548	0.426	sex differentiation
FBgn0015946	CG4345	grim	GO:0010212	0.426	response to ionizing radiation
FBgn0004864	CG1594	hop	GO:0010646	0.426	regulation of cell communication
FBgn0003079	CG2845	phl	GO:0001654	0.426	eye development
FBgn0029157	CG6238	ssh	GO:0007517	0.424	muscle development
FBgn0011764	CG12223	Dsp1	GO:0009891	0.424	positive regulation of biosynthetic process
FBgn0024179	CG10776	wit	GO:0003002	0.424	regionalization
FBgn0004569	CG4531	argos	GO:0046534	0.424	positive regulation of photoreceptor cell differentiation
FBgn0028429	CG10574	I-2	GO:0009314	0.424	response to radiation
FBgn0040298	CG32417	Myt1	GO:0043549	0.424	regulation of kinase activity
FBgn0022238	CG5738	lolal	GO:0055123	0.424	digestive system development
FBgn0004569	CG4531	argos	GO:0045597	0.424	positive regulation of cell differentiation
FBgn0010303	CG4353	hep	GO:0051128	0.424	regulation of cellular component organization
FBgn0030904	CG5988	upd2	GO:0007442	0.424	hindgut morphogenesis
FBgn0036141	CG6210	wls	GO:0009888	0.424	tissue development
FBgn0004569	CG4531	argos	GO:0045666	0.424	positive regulation of neuron differentiation
FBgn0010379	CG4006	Akt1	GO:0009056	0.424	catabolic process
FBgn0016075	CG16858	vkg	GO:0031175	0.424	neurite development
FBgn0011764	CG12223	Dsp1	GO:0031328	0.424	positive regulation of cellular biosynthetic process
FBgn0015949	CG9854	hrg	GO:0045746	0.424	negative regulation of Notch signaling pathway
FBgn0022238	CG5738	lolal	GO:0048546	0.424	digestive tract morphogenesis
FBgn0010551	CG15081	l(2)03709	GO:0007005	0.424	mitochondrion organization
FBgn0000482	CG3093	dor	GO:0051246	0.424	regulation of protein metabolic process
FBgn0000482	CG3093	dor	GO:0032268	0.424	regulation of cellular protein metabolic process
FBgn0005590	CG31695	scw	GO:0048638	0.424	regulation of developmental growth
FBgn0040298	CG32417	Myt1	GO:0045859	0.424	regulation of protein kinase activity
FBgn0051368	CG31368	CG31368	GO:0046822	0.424	regulation of nucleocytoplasmic transport
FBgn0029157	CG6238	ssh	GO:0001745	0.424	compound eye morphogenesis
FBgn0040298	CG32417	Myt1	GO:0051338	0.424	regulation of transferase activity
FBgn0015838	CG8075	Vang	GO:0001737	0.422	establishment of imaginal disc-derived wing hair orientation
FBgn0086384	CG14228	Mer	GO:0045451	0.422	pole plasm oskar mRNA localization
FBgn0036279	CG4357	Ncc69	GO:0051239	0.422	regulation of multicellular organismal process
FBgn0051368	CG31368	CG31368	GO:0000910	0.422	cytokinesis
FBgn0029157	CG6238	ssh	GO:0048747	0.422	muscle fiber development
FBgn0010341	CG12530	Cdc42	GO:0016049	0.422	cell growth
FBgn0003036	CG9907	para	GO:0007626	0.422	locomotory behavior
FBgn0003984	CG10491	vn	GO:0007513	0.422	pericardial cell differentiation
FBgn0010341	CG12530	Cdc42	GO:0006955	0.422	immune response
FBgn0052179	CG32179	Krn	GO:0045597	0.422	positive regulation of cell differentiation
FBgn0002629	CG6099	m4	GO:0048737	0.422	imaginal disc-derived appendage development
FBgn0003295	CG1214	ru	GO:0007552	0.422	metamorphosis
FBgn0025682	CG9148	scf	GO:0022607	0.422	cellular component assembly
FBgn0039831	CG12054	CG12054	GO:0031324	0.422	negative regulation of cellular metabolic process
FBgn0002629	CG6099	m4	GO:0035114	0.422	imaginal disc-derived appendage morphogenesis
FBgn0003276	CG3180	RpII140	GO:0040029	0.422	regulation of gene expression, epigenetic
FBgn0030904	CG5988	upd2	GO:0007298	0.422	border follicle cell migration
FBgn0013983	CG5576	imd	GO:0033036	0.422	macromolecule localization
FBgn0015589	CG1451	Apc	GO:0051647	0.422	nucleus localization
FBgn0034728	CG6339	rad50	GO:0051726	0.422	regulation of cell cycle
FBgn0026404	CG8091	Nc	GO:0006950	0.422	response to stress
FBgn0002968	CG1634	Nrg	GO:0051674	0.422	localization of cell
FBgn0051641	CG31641	stai	GO:0048523	0.422	negative regulation of cellular process
FBgn0051774	CG31774	fred	GO:0007155	0.42	cell adhesion
FBgn0086384	CG14228	Mer	GO:0060249	0.42	anatomical structure homeostasis
FBgn0016696	CG4268	Pitslre	GO:0007242	0.42	intracellular signaling cascade
FBgn0005634	CG15792	zip	GO:0016192	0.42	vesicle-mediated transport
FBgn0002629	CG6099	m4	GO:0048707	0.42	instar larval or pupal morphogenesis
FBgn0000320	CG9554	eya	GO:0002164	0.42	larval development
FBgn0025360	CG18455	Optix	GO:0045165	0.42	cell fate commitment
FBgn0000808	CG1505	gd	GO:0006950	0.42	response to stress
FBgn0015610	CG4236	Caf1	GO:0007052	0.42	mitotic spindle organization
FBgn0003022	CG5581	Ote	GO:0007281	0.42	germ cell development
FBgn0019650	CG11186	toy	GO:0007420	0.42	brain development
FBgn0010097	CG17566	gammaTub37C	GO:0051327	0.42	M phase of meiotic cell cycle
FBgn0020493	CG5201	Dad	GO:0048518	0.42	positive regulation of biological process
FBgn0010097	CG17566	gammaTub37C	GO:0007126	0.42	meiosis
FBgn0002968	CG1634	Nrg	GO:0006928	0.42	cell motion
FBgn0011764	CG12223	Dsp1	GO:0010557	0.42	positive regulation of macromolecule biosynthetic process
FBgn0000242	CG6500	Bx	GO:0007423	0.42	sensory organ development
FBgn0005634	CG15792	zip	GO:0007017	0.42	microtubule-based process
FBgn0025682	CG9148	scf	GO:0031175	0.418	neurite development
FBgn0022238	CG5738	lolal	GO:0048567	0.418	ectodermal gut morphogenesis
FBgn0024179	CG10776	wit	GO:0007447	0.418	imaginal disc pattern formation
FBgn0029148	CG5258	NHP2	GO:0001700	0.418	embryonic development via the syncytial blastoderm
FBgn0022238	CG5738	lolal	GO:0007439	0.418	ectodermal gut development
FBgn0000140	CG6875	asp	GO:0007417	0.418	central nervous system development
FBgn0013263	CG33261	Trl	GO:0022008	0.418	neurogenesis
FBgn0025682	CG9148	scf	GO:0048667	0.418	cell morphogenesis involved in neuron differentiation
FBgn0051368	CG31368	CG31368	GO:0051223	0.418	regulation of protein transport
FBgn0036141	CG6210	wls	GO:0051094	0.418	positive regulation of developmental process
FBgn0041582	CG4057	tamo	GO:0009798	0.418	axis specification
FBgn0003089	CG9614	pip	GO:0035295	0.418	tube development
FBgn0005536	CG32156	Mbs	GO:0045184	0.418	establishment of protein localization
FBgn0051057	CG31057	tau	GO:0000226	0.418	microtubule cytoskeleton organization
FBgn0051368	CG31368	CG31368	GO:0033157	0.418	regulation of intracellular protein transport
FBgn0034083	CG8434	lbk	GO:0035282	0.418	segmentation
FBgn0020238	CG31196	14-3-3epsilon	GO:0051094	0.418	positive regulation of developmental process
FBgn0003463	CG9224	sog	GO:0007417	0.418	central nervous system development
FBgn0025682	CG9148	scf	GO:0048858	0.418	cell projection morphogenesis
FBgn0000242	CG6500	Bx	GO:0007411	0.418	axon guidance
FBgn0025776	CG11551	ind	GO:0030182	0.418	neuron differentiation
FBgn0022238	CG5738	lolal	GO:0048547	0.418	gut morphogenesis
FBgn0051368	CG31368	CG31368	GO:0070201	0.418	regulation of establishment of protein localization
FBgn0030964	CG7103	Pvf1	GO:0042592	0.418	homeostatic process
FBgn0025682	CG9148	scf	GO:0032990	0.418	cell part morphogenesis
FBgn0000299	CG4145	Cg25C	GO:0048858	0.418	cell projection morphogenesis
FBgn0025682	CG9148	scf	GO:0048812	0.418	neurite morphogenesis
FBgn0000299	CG4145	Cg25C	GO:0048812	0.418	neurite morphogenesis
FBgn0005536	CG32156	Mbs	GO:0033036	0.418	macromolecule localization
FBgn0000299	CG4145	Cg25C	GO:0032990	0.418	cell part morphogenesis
FBgn0051368	CG31368	CG31368	GO:0042306	0.418	regulation of protein import into nucleus
FBgn0000299	CG4145	Cg25C	GO:0048667	0.418	cell morphogenesis involved in neuron differentiation
FBgn0010228	CG17921	HmgZ	GO:0048699	0.418	generation of neurons
FBgn0030904	CG5988	upd2	GO:0007297	0.416	ovarian follicle cell migration
FBgn0027788	CG11194	Hey	GO:0030182	0.416	neuron differentiation
FBgn0000166	CG1034	bcd	GO:0048732	0.416	gland development
FBgn0002732	CG8337	malpha	GO:0007389	0.416	pattern specification process
FBgn0030904	CG5988	upd2	GO:0030707	0.416	ovarian follicle cell development
FBgn0000097	CG3166	aop	GO:0030855	0.416	epithelial cell differentiation
FBgn0001624	CG1725	dlg1	GO:0048675	0.416	axon extension
FBgn0051368	CG31368	CG31368	GO:0032507	0.416	maintenance of protein location in cell
FBgn0000157	CG3629	Dll	GO:0006357	0.416	regulation of transcription from RNA polymerase II promoter
FBgn0013272	CG5820	Gp150	GO:0048592	0.416	eye morphogenesis
FBgn0086902	CG3696	kis	GO:0007444	0.416	imaginal disc development
FBgn0029148	CG5258	NHP2	GO:0007447	0.416	imaginal disc pattern formation
FBgn0004108	CG9704	Nrt	GO:0048813	0.416	dendrite morphogenesis
FBgn0015565	CG2913	yin	GO:0022607	0.416	cellular component assembly
FBgn0051368	CG31368	CG31368	GO:0045185	0.416	maintenance of protein location
FBgn0004108	CG9704	Nrt	GO:0016358	0.416	dendrite development
FBgn0000212	CG5942	brm	GO:0007379	0.416	segment specification
FBgn0011764	CG12223	Dsp1	GO:0010604	0.416	positive regulation of macromolecule metabolic process
FBgn0004635	CG1004	rho	GO:0007423	0.416	sensory organ development
FBgn0000591	CG8365	E(spl)	GO:0050767	0.416	regulation of neurogenesis
FBgn0010228	CG17921	HmgZ	GO:0007517	0.416	muscle development
FBgn0024234	CG5562	gbb	GO:0048638	0.416	regulation of developmental growth
FBgn0003295	CG1214	ru	GO:0060249	0.416	anatomical structure homeostasis
FBgn0013718	CG33991	nuf	GO:0000279	0.414	M phase
FBgn0003256	CG12559	rl	GO:0002682	0.414	regulation of immune system process
FBgn0020493	CG5201	Dad	GO:0048522	0.414	positive regulation of cellular process
FBgn0029157	CG6238	ssh	GO:0048646	0.414	anatomical structure formation involved in morphogenesis
FBgn0001987	CG3903	Gli	GO:0007517	0.414	muscle development
FBgn0000382	CG3954	csw	GO:0009791	0.414	post-embryonic development
FBgn0005427	CG3114	ewg	GO:0007423	0.414	sensory organ development
FBgn0050476	CG30476	ave	GO:0050793	0.414	regulation of developmental process
FBgn0010379	CG4006	Akt1	GO:0042127	0.414	regulation of cell proliferation
FBgn0013998	CG33101	Nsf2	GO:0050767	0.414	regulation of neurogenesis
FBgn0003716	CG14026	tkv	GO:0002376	0.414	immune system process
FBgn0029157	CG6238	ssh	GO:0001751	0.414	compound eye photoreceptor cell differentiation
FBgn0010452	CG11280	trn	GO:0022008	0.414	neurogenesis
FBgn0002773	CG2184	Mlc2	GO:0033036	0.414	macromolecule localization
FBgn0029157	CG6238	ssh	GO:0001754	0.414	eye photoreceptor cell differentiation
FBgn0000299	CG4145	Cg25C	GO:0031175	0.414	neurite development
FBgn0010434	CG11949	cora	GO:0007293	0.414	germarium-derived egg chamber formation
FBgn0028569	CG15171	robl37BC	GO:0000226	0.414	microtubule cytoskeleton organization
FBgn0052475	CG32475	mthl8	GO:0016192	0.414	vesicle-mediated transport
FBgn0003888	CG3401	betaTub60D	GO:0009791	0.414	post-embryonic development
FBgn0038538	CG7660	pxt	GO:0040011	0.414	locomotion
FBgn0000617	CG6474	e(y)1	GO:0050793	0.414	regulation of developmental process
FBgn0014001	CG10295	Pak	GO:0008361	0.414	regulation of cell size
FBgn0030505	CG11172	NFAT	GO:0048518	0.414	positive regulation of biological process
FBgn0003079	CG2845	phl	GO:0048646	0.414	anatomical structure formation involved in morphogenesis
FBgn0029157	CG6238	ssh	GO:0048666	0.414	neuron development
FBgn0041582	CG4057	tamo	GO:0007309	0.414	oocyte axis specification
FBgn0000299	CG4145	Cg25C	GO:0007411	0.412	axon guidance
FBgn0014020	CG8416	Rho1	GO:0051246	0.412	regulation of protein metabolic process
FBgn0003295	CG1214	ru	GO:0007445	0.412	determination of imaginal disc primordium
FBgn0011648	CG12399	Mad	GO:0008283	0.412	cell proliferation
FBgn0086915	CG3354	Mst77F	GO:0008283	0.412	cell proliferation
FBgn0011758	CG5529	B-H1	GO:0016477	0.412	cell migration
FBgn0001323	CG4761	knrl	GO:0007417	0.412	central nervous system development
FBgn0016075	CG16858	vkg	GO:0022008	0.412	neurogenesis
FBgn0011758	CG5529	B-H1	GO:0048870	0.412	cell motility
FBgn0014020	CG8416	Rho1	GO:0032268	0.412	regulation of cellular protein metabolic process
FBgn0020312	CG4050	CG4050	GO:0022603	0.412	regulation of anatomical structure morphogenesis
FBgn0010313	CG2530	corto	GO:0006325	0.412	establishment or maintenance of chromatin architecture
FBgn0015589	CG1451	Apc	GO:0007097	0.412	nuclear migration
FBgn0003514	CG3595	sqh	GO:0010927	0.412	cellular component assembly involved in morphogenesis
FBgn0027378	CG6363	MRG15	GO:0006357	0.412	regulation of transcription from RNA polymerase II promoter
FBgn0010097	CG17566	gammaTub37C	GO:0051321	0.412	meiotic cell cycle
FBgn0003200	CG3000	rap	GO:0000278	0.412	mitotic cell cycle
FBgn0003295	CG1214	ru	GO:0035225	0.412	determination of genital disc primordium
FBgn0020312	CG4050	CG4050	GO:0050793	0.41	regulation of developmental process
FBgn0002629	CG6099	m4	GO:0007552	0.41	metamorphosis
FBgn0020615	CG8553	SelD	GO:0045165	0.41	cell fate commitment
FBgn0000709	CG1484	fliI	GO:0065003	0.41	macromolecular complex assembly
FBgn0002629	CG6099	m4	GO:0009886	0.41	post-embryonic morphogenesis
FBgn0005511	CG6634	mid	GO:0048518	0.41	positive regulation of biological process
FBgn0027788	CG11194	Hey	GO:0022008	0.41	neurogenesis
FBgn0015565	CG2913	yin	GO:0030707	0.41	ovarian follicle cell development
FBgn0003366	CG18085	sev	GO:0022603	0.41	regulation of anatomical structure morphogenesis
FBgn0031902	CG4969	Wnt6	GO:0048598	0.41	embryonic morphogenesis
FBgn0039013	CG4813	CG4813	GO:0007560	0.41	imaginal disc morphogenesis
FBgn0010303	CG4353	hep	GO:0016192	0.41	vesicle-mediated transport
FBgn0052650	CG32650	CG32650	GO:0051128	0.41	regulation of cellular component organization
FBgn0034728	CG6339	rad50	GO:0007127	0.41	meiosis I
FBgn0014007	CG10975	Ptp69D	GO:0031290	0.41	retinal ganglion cell axon guidance
FBgn0001291	CG2275	Jra	GO:0051239	0.41	regulation of multicellular organismal process
FBgn0024836	CG11895	stan	GO:0035317	0.41	imaginal disc-derived wing hair organization
FBgn0000320	CG9554	eya	GO:0048729	0.41	tissue morphogenesis
FBgn0023518	CG3848	trr	GO:0009792	0.41	embryonic development ending in birth or egg hatching
FBgn0010269	CG15793	Dsor1	GO:0007067	0.41	mitosis
FBgn0001311	CG2666	kkv	GO:0045927	0.41	positive regulation of growth
FBgn0003079	CG2845	phl	GO:0048749	0.408	compound eye development
FBgn0003450	CG7996	snk	GO:0051239	0.408	regulation of multicellular organismal process
FBgn0052179	CG32179	Krn	GO:0048523	0.408	negative regulation of cellular process
FBgn0004360	CG1916	Wnt2	GO:0009888	0.408	tissue development
FBgn0011655	CG1775	Med	GO:0051726	0.408	regulation of cell cycle
FBgn0011305	CG5655	Rsf1	GO:0000381	0.408	regulation of alternative nuclear mRNA splicing, via spliceosome
FBgn0024179	CG10776	wit	GO:0051094	0.408	positive regulation of developmental process
FBgn0029148	CG5258	NHP2	GO:0009888	0.408	tissue development
FBgn0029148	CG5258	NHP2	GO:0001654	0.408	eye development
FBgn0003326	CG17579	sca	GO:0007017	0.408	microtubule-based process
FBgn0003499	CG7847	sr	GO:0035282	0.408	segmentation
FBgn0015587	CG17484	p120ctn	GO:0042067	0.408	establishment of ommatidial polarity
FBgn0015589	CG1451	Apc	GO:0002682	0.408	regulation of immune system process
FBgn0015000	CG3469	betaggt-I	GO:0046532	0.408	regulation of photoreceptor cell differentiation
FBgn0000808	CG1505	gd	GO:0051239	0.408	regulation of multicellular organismal process
FBgn0000625	CG10488	eyg	GO:0007420	0.408	brain development
FBgn0011764	CG12223	Dsp1	GO:0010629	0.408	negative regulation of gene expression
FBgn0011285	CG17596	S6kII	GO:0048285	0.408	organelle fission
FBgn0029157	CG6238	ssh	GO:0042461	0.408	photoreceptor cell development
FBgn0002948	CG1763	nod	GO:0051231	0.408	spindle elongation
FBgn0003889	CG9359	betaTub85D	GO:0022403	0.408	cell cycle phase
FBgn0003716	CG14026	tkv	GO:0045749	0.408	negative regulation of S phase of mitotic cell cycle
FBgn0029148	CG5258	NHP2	GO:0035220	0.408	wing disc development
FBgn0016075	CG16858	vkg	GO:0051674	0.408	localization of cell
FBgn0039013	CG4813	CG4813	GO:0009886	0.408	post-embryonic morphogenesis
FBgn0051368	CG31368	CG31368	GO:0051301	0.408	cell division
FBgn0029157	CG6238	ssh	GO:0000226	0.408	microtubule cytoskeleton organization
FBgn0003716	CG14026	tkv	GO:0045930	0.408	negative regulation of mitotic cell cycle
FBgn0003295	CG1214	ru	GO:0009886	0.408	post-embryonic morphogenesis
FBgn0010269	CG15793	Dsor1	GO:0048523	0.408	negative regulation of cellular process
FBgn0002431	CG9484	hyd	GO:0007242	0.408	intracellular signaling cascade
FBgn0000382	CG3954	csw	GO:0007369	0.408	gastrulation
FBgn0036285	CG10704	toe	GO:0035111	0.406	leg joint morphogenesis
FBgn0003295	CG1214	ru	GO:0042592	0.406	homeostatic process
FBgn0029148	CG5258	NHP2	GO:0007423	0.406	sensory organ development
FBgn0015929	CG1616	dpa	GO:0051231	0.406	spindle elongation
FBgn0002629	CG6099	m4	GO:0007444	0.406	imaginal disc development
FBgn0039013	CG4813	CG4813	GO:0048707	0.406	instar larval or pupal morphogenesis
FBgn0085432	CG34403	pan	GO:0045596	0.406	negative regulation of cell differentiation
FBgn0034636	CG10440	CG10440	GO:0035282	0.406	segmentation
FBgn0000463	CG3619	Dl	GO:0045787	0.406	positive regulation of cell cycle
FBgn0004859	CG2125	ci	GO:0048736	0.406	appendage development
FBgn0024179	CG10776	wit	GO:0051128	0.406	regulation of cellular component organization
FBgn0027108	CG4590	inx2	GO:0007443	0.406	Malpighian tubule morphogenesis
FBgn0029148	CG5258	NHP2	GO:0048729	0.406	tissue morphogenesis
FBgn0038538	CG7660	pxt	GO:0051321	0.406	meiotic cell cycle
FBgn0000097	CG3166	aop	GO:0009880	0.406	embryonic pattern specification
FBgn0013272	CG5820	Gp150	GO:0035218	0.406	leg disc development
FBgn0040078	CG4003	pont	GO:0003006	0.406	reproductive developmental process
FBgn0029148	CG5258	NHP2	GO:0048749	0.406	compound eye development
FBgn0039013	CG4813	CG4813	GO:0007552	0.406	metamorphosis
FBgn0029148	CG5258	NHP2	GO:0007472	0.406	wing disc morphogenesis
FBgn0024179	CG10776	wit	GO:0051239	0.406	regulation of multicellular organismal process
FBgn0000363	CG31243	cpo	GO:0022008	0.406	neurogenesis
FBgn0029148	CG5258	NHP2	GO:0007476	0.406	imaginal disc-derived wing morphogenesis
FBgn0000317	CG7595	ck	GO:0001737	0.406	establishment of imaginal disc-derived wing hair orientation
FBgn0035641	CG5568	CG5568	GO:0007059	0.406	chromosome segregation
FBgn0051368	CG31368	CG31368	GO:0032386	0.406	regulation of intracellular transport
FBgn0001204	CG9768	hkb	GO:0007409	0.406	axonogenesis
FBgn0021796	CG5092	Tor	GO:0010648	0.406	negative regulation of cell communication
FBgn0004859	CG2125	ci	GO:0035107	0.406	appendage morphogenesis
FBgn0027788	CG11194	Hey	GO:0048699	0.406	generation of neurons
FBgn0029148	CG5258	NHP2	GO:0035282	0.406	segmentation
FBgn0011764	CG12223	Dsp1	GO:0048518	0.406	positive regulation of biological process
FBgn0031458	CG2855	aph-1	GO:0048518	0.404	positive regulation of biological process
FBgn0003514	CG3595	sqh	GO:0055002	0.404	striated muscle cell development
FBgn0003514	CG3595	sqh	GO:0055001	0.404	muscle cell development
FBgn0035641	CG5568	CG5568	GO:0045132	0.404	meiotic chromosome segregation
FBgn0004644	CG4637	hh	GO:0048598	0.404	embryonic morphogenesis
FBgn0002543	CG5481	lea	GO:0007444	0.404	imaginal disc development
FBgn0029148	CG5258	NHP2	GO:0003002	0.404	regionalization
FBgn0038538	CG7660	pxt	GO:0051327	0.404	M phase of meiotic cell cycle
FBgn0002733	CG14548	HLHmbeta	GO:0003002	0.404	regionalization
FBgn0039831	CG12054	CG12054	GO:0009892	0.404	negative regulation of metabolic process
FBgn0020312	CG4050	CG4050	GO:0051128	0.404	regulation of cellular component organization
FBgn0039831	CG12054	CG12054	GO:0010605	0.404	negative regulation of macromolecule metabolic process
FBgn0043903	CG14226	dome	GO:0022607	0.404	cellular component assembly
FBgn0027375	CG4879	RecQ5	GO:0043933	0.404	macromolecular complex subunit organization
FBgn0003079	CG2845	phl	GO:0007423	0.404	sensory organ development
FBgn0020248	CG33166	stet	GO:0045165	0.404	cell fate commitment
FBgn0034636	CG10440	CG10440	GO:0003002	0.404	regionalization
FBgn0003514	CG3595	sqh	GO:0030239	0.404	myofibril assembly
FBgn0001324	CG8491	kto	GO:0007417	0.404	central nervous system development
FBgn0033075	CG12110	Pld	GO:0043086	0.404	negative regulation of catalytic activity
FBgn0010097	CG17566	gammaTub37C	GO:0051231	0.404	spindle elongation
FBgn0005672	CG10334	spi	GO:0016318	0.404	ommatidial rotation
FBgn0005590	CG31695	scw	GO:0008586	0.404	imaginal disc-derived wing vein morphogenesis
FBgn0038538	CG7660	pxt	GO:0007126	0.404	meiosis
FBgn0051368	CG31368	CG31368	GO:0042990	0.404	regulation of transcription factor import into nucleus
FBgn0027375	CG4879	RecQ5	GO:0065003	0.404	macromolecular complex assembly
FBgn0015838	CG8075	Vang	GO:0030855	0.404	epithelial cell differentiation
FBgn0015838	CG8075	Vang	GO:0035089	0.402	establishment of apical/basal cell polarity
FBgn0004364	CG8896	18w	GO:0048870	0.402	cell motility
FBgn0022238	CG5738	lolal	GO:0022607	0.402	cellular component assembly
FBgn0040347	CG3026	mus81	GO:0051726	0.402	regulation of cell cycle
FBgn0002733	CG14548	HLHmbeta	GO:0007389	0.402	pattern specification process
FBgn0034636	CG10440	CG10440	GO:0007389	0.402	pattern specification process
FBgn0015838	CG8075	Vang	GO:0048598	0.402	embryonic morphogenesis
FBgn0011661	CG10701	Moe	GO:0051246	0.402	regulation of protein metabolic process
FBgn0005355	CG6054	Su(fu)	GO:0048736	0.402	appendage development
FBgn0010762	CG32067	simj	GO:0022610	0.402	biological adhesion
FBgn0028569	CG15171	robl37BC	GO:0007010	0.402	cytoskeleton organization
FBgn0010269	CG15793	Dsor1	GO:0040014	0.402	regulation of multicellular organism growth
FBgn0004463	CG8344	RpIII128	GO:0031324	0.402	negative regulation of cellular metabolic process
FBgn0001219	CG4264	Hsc70-4	GO:0016358	0.402	dendrite development
FBgn0041184	CG15154	Socs36E	GO:0051674	0.402	localization of cell
FBgn0010341	CG12530	Cdc42	GO:0008258	0.402	head involution
FBgn0001219	CG4264	Hsc70-4	GO:0048813	0.402	dendrite morphogenesis
FBgn0036285	CG10704	toe	GO:0007423	0.402	sensory organ development
FBgn0010762	CG32067	simj	GO:0007155	0.402	cell adhesion
FBgn0041203	CG1848	LIMK1	GO:0007163	0.402	establishment or maintenance of cell polarity
FBgn0003514	CG3595	sqh	GO:0051146	0.402	striated muscle cell differentiation
FBgn0026323	CG18492	Tak1	GO:0007394	0.402	dorsal closure, elongation of leading edge cells
FBgn0003334	CG9495	Scm	GO:0050793	0.402	regulation of developmental process
FBgn0000212	CG5942	brm	GO:0000278	0.4	mitotic cell cycle
FBgn0020248	CG33166	stet	GO:0003002	0.4	regionalization
FBgn0024179	CG10776	wit	GO:0048863	0.4	stem cell differentiation
FBgn0015602	CG10159	BEAF-32	GO:0002164	0.4	larval development
FBgn0003892	CG2411	ptc	GO:0060249	0.4	anatomical structure homeostasis
FBgn0024236	CG6817	foi	GO:0000904	0.4	cell morphogenesis involved in differentiation
FBgn0014007	CG10975	Ptp69D	GO:0007155	0.4	cell adhesion
FBgn0011758	CG5529	B-H1	GO:0045664	0.4	regulation of neuron differentiation
FBgn0015565	CG2913	yin	GO:0040007	0.4	growth
FBgn0002528	CG3322	LanB2	GO:0022607	0.4	cellular component assembly
FBgn0025682	CG9148	scf	GO:0048666	0.4	neuron development
FBgn0000463	CG3619	Dl	GO:0002376	0.4	immune system process
FBgn0033889	CG6701	CG6701	GO:0033036	0.4	macromolecule localization
FBgn0038325	CG6194	CG6194	GO:0001745	0.4	compound eye morphogenesis
FBgn0003295	CG1214	ru	GO:0002165	0.4	instar larval or pupal development
FBgn0014007	CG10975	Ptp69D	GO:0022610	0.4	biological adhesion
FBgn0000210	CG11491	br	GO:0048666	0.4	neuron development
FBgn0000147	CG3068	aur	GO:0022607	0.4	cellular component assembly
FBgn0004862	CG7902	bap	GO:0010628	0.4	positive regulation of gene expression
FBgn0000317	CG7595	ck	GO:0016331	0.4	morphogenesis of embryonic epithelium
FBgn0011655	CG1775	Med	GO:0035222	0.4	wing disc pattern formation
FBgn0000392	CG11181	cup	GO:0048646	0.398	anatomical structure formation involved in morphogenesis
FBgn0011758	CG5529	B-H1	GO:0051093	0.398	negative regulation of developmental process
FBgn0025682	CG9148	scf	GO:0048699	0.398	generation of neurons
FBgn0024179	CG10776	wit	GO:0060249	0.398	anatomical structure homeostasis
FBgn0031220	CG4822	CG4822	GO:0007424	0.398	open tracheal system development
FBgn0011701	CG31240	repo	GO:0048666	0.398	neuron development
FBgn0026192	CG5884	par-6	GO:0048646	0.398	anatomical structure formation involved in morphogenesis
FBgn0031220	CG4822	CG4822	GO:0035295	0.398	tube development
FBgn0004643	CG9900	mit(1)15	GO:0007088	0.398	regulation of mitosis
FBgn0010452	CG11280	trn	GO:0030182	0.398	neuron differentiation
FBgn0028982	CG12225	Spt6	GO:0007389	0.398	pattern specification process
FBgn0024179	CG10776	wit	GO:0007167	0.398	enzyme linked receptor protein signaling pathway
FBgn0036356	CG10222	CG10222	GO:0022403	0.398	cell cycle phase
FBgn0029157	CG6238	ssh	GO:0000910	0.398	cytokinesis
FBgn0025682	CG9148	scf	GO:0000904	0.398	cell morphogenesis involved in differentiation
FBgn0004598	CG18734	Fur2	GO:0009888	0.396	tissue development
FBgn0000242	CG6500	Bx	GO:0001654	0.396	eye development
FBgn0027548	CG2910	nito	GO:0000122	0.396	negative regulation of transcription from RNA polymerase II promoter
FBgn0032196	CG5708	CG5708	GO:0007389	0.396	pattern specification process
FBgn0013272	CG5820	Gp150	GO:0035109	0.396	imaginal disc-derived limb morphogenesis
FBgn0013263	CG33261	Trl	GO:0007067	0.396	mitosis
FBgn0003889	CG9359	betaTub85D	GO:0000279	0.396	M phase
FBgn0002945	CG11614	nkd	GO:0007548	0.396	sex differentiation
FBgn0000242	CG6500	Bx	GO:0009954	0.396	proximal/distal pattern formation
FBgn0037218	CG1107	aux	GO:0040011	0.396	locomotion
FBgn0031759	CG9088	lid	GO:0007610	0.396	behavior
FBgn0028525	CG4249	c(2)M	GO:0033554	0.396	cellular response to stress
FBgn0033890	CG13350	CG13350	GO:0000279	0.396	M phase
FBgn0001085	CG17697	fz	GO:0030032	0.396	lamellipodium assembly
FBgn0028525	CG4249	c(2)M	GO:0051716	0.396	cellular response to stimulus
FBgn0011758	CG5529	B-H1	GO:0040011	0.396	locomotion
FBgn0000146	CG6137	aub	GO:0022403	0.396	cell cycle phase
FBgn0038325	CG6194	CG6194	GO:0045165	0.396	cell fate commitment
FBgn0003482	CG31069	spn-D	GO:0043933	0.396	macromolecular complex subunit organization
FBgn0003090	CG11084	pk	GO:0035309	0.396	wing and notum subfield formation
FBgn0005561	CG11049	sv	GO:0007478	0.396	leg disc morphogenesis
FBgn0024179	CG10776	wit	GO:0060284	0.396	regulation of cell development
FBgn0029148	CG5258	NHP2	GO:0007389	0.396	pattern specification process
FBgn0031902	CG4969	Wnt6	GO:0050793	0.396	regulation of developmental process
FBgn0003205	CG9375	Ras85D	GO:0022607	0.396	cellular component assembly
FBgn0013272	CG5820	Gp150	GO:0007478	0.396	leg disc morphogenesis
FBgn0013591	CG8103	Mi-2	GO:0003002	0.396	regionalization
FBgn0013263	CG33261	Trl	GO:0000087	0.396	M phase of mitotic cell cycle
FBgn0013272	CG5820	Gp150	GO:0007480	0.396	imaginal disc-derived leg morphogenesis
FBgn0010452	CG11280	trn	GO:0048699	0.394	generation of neurons
FBgn0000140	CG6875	asp	GO:0051235	0.394	maintenance of location
FBgn0000463	CG3619	Dl	GO:0042127	0.394	regulation of cell proliferation
FBgn0010269	CG15793	Dsor1	GO:0016334	0.394	establishment or maintenance of polarity of follicular epithelium
FBgn0002629	CG6099	m4	GO:0002165	0.394	instar larval or pupal development
FBgn0033889	CG6701	CG6701	GO:0008104	0.394	protein localization
FBgn0002968	CG1634	Nrg	GO:0035220	0.394	wing disc development
FBgn0013983	CG5576	imd	GO:0008104	0.394	protein localization
FBgn0027106	CG2977	inx7	GO:0007602	0.394	phototransduction
FBgn0003339	CG1030	Scr	GO:0009792	0.394	embryonic development ending in birth or egg hatching
FBgn0025682	CG9148	scf	GO:0030182	0.394	neuron differentiation
FBgn0002945	CG11614	nkd	GO:0045995	0.394	regulation of embryonic development
FBgn0011758	CG5529	B-H1	GO:0050793	0.394	regulation of developmental process
FBgn0028552	CG3988	gammaSnap	GO:0007498	0.394	mesoderm development
FBgn0034410	CG15104	Topors	GO:0009791	0.394	post-embryonic development
FBgn0011592	CG8581	fra	GO:0009605	0.394	response to external stimulus
FBgn0016696	CG4268	Pitslre	GO:0033205	0.394	cytokinesis during cell cycle
FBgn0020248	CG33166	stet	GO:0007424	0.394	open tracheal system development
FBgn0032586	CG4599	Tpr2	GO:0048522	0.394	positive regulation of cellular process
FBgn0024836	CG11895	stan	GO:0007398	0.394	ectoderm development
FBgn0005590	CG31695	scw	GO:0048864	0.394	stem cell development
FBgn0034083	CG8434	lbk	GO:0001709	0.394	cell fate determination
FBgn0027548	CG2910	nito	GO:0007219	0.394	Notch signaling pathway
FBgn0024836	CG11895	stan	GO:0008544	0.394	epidermis development
FBgn0029936	CG4617	CG4617	GO:0048646	0.394	anatomical structure formation involved in morphogenesis
FBgn0012049	CG11494	BtbVII	GO:0006915	0.394	apoptosis
FBgn0000142	CG8787	Asx	GO:0007293	0.394	germarium-derived egg chamber formation
FBgn0004009	CG4889	wg	GO:0007420	0.394	brain development
FBgn0004009	CG4889	wg	GO:0048699	0.394	generation of neurons
FBgn0001247	CG5517	Ide	GO:0022607	0.394	cellular component assembly
FBgn0003278	CG4033	RpI135	GO:0040008	0.394	regulation of growth
FBgn0028525	CG4249	c(2)M	GO:0006281	0.394	DNA repair
FBgn0015286	CG2849	Rala	GO:0050793	0.392	regulation of developmental process
FBgn0003044	CG5109	Pcl	GO:0033301	0.392	cell cycle comprising mitosis without cytokinesis
FBgn0032586	CG4599	Tpr2	GO:0048518	0.392	positive regulation of biological process
FBgn0041097	CG5423	robo3	GO:0007389	0.392	pattern specification process
FBgn0002945	CG11614	nkd	GO:0045596	0.392	negative regulation of cell differentiation
FBgn0011217	CG7425	eff	GO:0048666	0.392	neuron development
FBgn0038952	CG7069	CG7069	GO:0051225	0.392	spindle assembly
FBgn0032618	CG31743	CG31743	GO:0045132	0.392	meiotic chromosome segregation
FBgn0051057	CG31057	tau	GO:0007010	0.392	cytoskeleton organization
FBgn0041781	CG4636	SCAR	GO:0007411	0.392	axon guidance
FBgn0033194	CG2093	CG2093	GO:0007610	0.392	behavior
FBgn0039013	CG4813	CG4813	GO:0002165	0.392	instar larval or pupal development
FBgn0038538	CG7660	pxt	GO:0007143	0.392	female meiosis
FBgn0029157	CG6238	ssh	GO:0048870	0.392	cell motility
FBgn0000299	CG4145	Cg25C	GO:0007409	0.392	axonogenesis
FBgn0015014	CG11987	tgo	GO:0035277	0.392	spiracle morphogenesis, open tracheal system
FBgn0033378	CG8781	tsu	GO:0034621	0.392	cellular macromolecular complex subunit organization
FBgn0026323	CG18492	Tak1	GO:0046529	0.392	imaginal disc fusion, thorax closure
FBgn0010097	CG17566	gammaTub37C	GO:0007010	0.392	cytoskeleton organization
FBgn0034118	CG6251	Nup62	GO:0030029	0.392	actin filament-based process
FBgn0011764	CG12223	Dsp1	GO:0045935	0.392	positive regulation of nucleobase, nucleoside, nucleotide and nucleic acid metabolic process
FBgn0016075	CG16858	vkg	GO:0007507	0.392	heart development
FBgn0030018	CG2272	slpr	GO:0002376	0.392	immune system process
FBgn0010379	CG4006	Akt1	GO:0006950	0.392	response to stress
FBgn0017572	CG4083	Mo25	GO:0007010	0.392	cytoskeleton organization
FBgn0029157	CG6238	ssh	GO:0016477	0.392	cell migration
FBgn0010341	CG12530	Cdc42	GO:0007435	0.392	salivary gland morphogenesis
FBgn0005634	CG15792	zip	GO:0008360	0.39	regulation of cell shape
FBgn0024234	CG5562	gbb	GO:0045596	0.39	negative regulation of cell differentiation
FBgn0040078	CG4003	pont	GO:0007548	0.39	sex differentiation
FBgn0004795	CG5403	retn	GO:0045597	0.39	positive regulation of cell differentiation
FBgn0031079	CG11940	jog	GO:0048598	0.39	embryonic morphogenesis
FBgn0029157	CG6238	ssh	GO:0022607	0.39	cellular component assembly
FBgn0038429	CG14882	CG14882	GO:0044057	0.39	regulation of system process
FBgn0004795	CG5403	retn	GO:0045666	0.39	positive regulation of neuron differentiation
FBgn0004859	CG2125	ci	GO:0006928	0.39	cell motion
FBgn0003499	CG7847	sr	GO:0048518	0.39	positive regulation of biological process
FBgn0001204	CG9768	hkb	GO:0051093	0.39	negative regulation of developmental process
FBgn0038952	CG7069	CG7069	GO:0048285	0.39	organelle fission
FBgn0004396	CG7450	CrebA	GO:0008283	0.39	cell proliferation
FBgn0032741	CG10446	Side	GO:0007389	0.39	pattern specification process
FBgn0004795	CG5403	retn	GO:0046534	0.39	positive regulation of photoreceptor cell differentiation
FBgn0004169	CG7107	up	GO:0016192	0.39	vesicle-mediated transport
FBgn0019972	CG7788	Ice	GO:0007417	0.39	central nervous system development
FBgn0003482	CG31069	spn-D	GO:0065003	0.39	macromolecular complex assembly
FBgn0015399	CG12283	kek1	GO:0022607	0.39	cellular component assembly
FBgn0000289	CG8367	cg	GO:0016568	0.39	chromatin modification
FBgn0003892	CG2411	ptc	GO:0002682	0.39	regulation of immune system process
FBgn0004838	CG10377	Hrb27C	GO:0045935	0.39	positive regulation of nucleobase, nucleoside, nucleotide and nucleic acid metabolic process
FBgn0038952	CG7069	CG7069	GO:0034622	0.39	cellular macromolecular complex assembly
FBgn0010356	CG7704	Taf5	GO:0009792	0.39	embryonic development ending in birth or egg hatching
FBgn0002968	CG1634	Nrg	GO:0007517	0.39	muscle development
FBgn0000212	CG5942	brm	GO:0043933	0.39	macromolecular complex subunit organization
FBgn0022960	CG3572	vimar	GO:0035214	0.39	eye-antennal disc development
FBgn0086384	CG14228	Mer	GO:0042981	0.39	regulation of apoptosis
FBgn0003514	CG3595	sqh	GO:0008104	0.39	protein localization
FBgn0003502	CG8049	Btk29A	GO:0045011	0.39	actin cable formation
FBgn0010313	CG2530	corto	GO:0045448	0.39	mitotic cell cycle, embryonic
FBgn0021873	CG9491	Gef26	GO:0007417	0.39	central nervous system development
FBgn0000212	CG5942	brm	GO:0008587	0.39	imaginal disc-derived wing margin morphogenesis
FBgn0038952	CG7069	CG7069	GO:0000280	0.39	nuclear division
FBgn0004463	CG8344	RpIII128	GO:0045892	0.39	negative regulation of transcription, DNA-dependent
FBgn0028569	CG15171	robl37BC	GO:0000279	0.39	M phase
FBgn0029148	CG5258	NHP2	GO:0007379	0.388	segment specification
FBgn0019809	CG3858	gcm2	GO:0045165	0.388	cell fate commitment
FBgn0004463	CG8344	RpIII128	GO:0016481	0.388	negative regulation of transcription
FBgn0000077	CG12127	amx	GO:0030029	0.388	actin filament-based process
FBgn0003502	CG8049	Btk29A	GO:0050793	0.388	regulation of developmental process
FBgn0038952	CG7069	CG7069	GO:0034621	0.388	cellular macromolecular complex subunit organization
FBgn0000117	CG11579	arm	GO:0002682	0.388	regulation of immune system process
FBgn0020238	CG31196	14-3-3epsilon	GO:0009888	0.388	tissue development
FBgn0039018	CG4771	CG4771	GO:0050793	0.388	regulation of developmental process
FBgn0000077	CG12127	amx	GO:0043933	0.388	macromolecular complex subunit organization
FBgn0004399	CG2368	psq	GO:0048666	0.388	neuron development
FBgn0003862	CG8651	trx	GO:0007293	0.388	germarium-derived egg chamber formation
FBgn0003716	CG14026	tkv	GO:0006928	0.388	cell motion
FBgn0000077	CG12127	amx	GO:0030036	0.388	actin cytoskeleton organization
FBgn0013272	CG5820	Gp150	GO:0009953	0.388	dorsal/ventral pattern formation
FBgn0002945	CG11614	nkd	GO:0009826	0.388	unidimensional cell growth
FBgn0038952	CG7069	CG7069	GO:0007051	0.388	spindle organization
FBgn0023181	CG2917	Orc4	GO:0051301	0.388	cell division
FBgn0010341	CG12530	Cdc42	GO:0007417	0.388	central nervous system development
FBgn0004364	CG8896	18w	GO:0016477	0.388	cell migration
FBgn0020493	CG5201	Dad	GO:0035218	0.388	leg disc development
FBgn0011758	CG5529	B-H1	GO:0050767	0.388	regulation of neurogenesis
FBgn0002945	CG11614	nkd	GO:0007394	0.388	dorsal closure, elongation of leading edge cells
FBgn0000179	CG3578	bi	GO:0007507	0.388	heart development
FBgn0000617	CG6474	e(y)1	GO:0016333	0.388	morphogenesis of follicular epithelium
FBgn0010097	CG17566	gammaTub37C	GO:0007059	0.388	chromosome segregation
FBgn0038538	CG7660	pxt	GO:0048666	0.388	neuron development
FBgn0031759	CG9088	lid	GO:0045935	0.388	positive regulation of nucleobase, nucleoside, nucleotide and nucleic acid metabolic process
FBgn0001075	CG3352	ft	GO:0007389	0.388	pattern specification process
FBgn0000463	CG3619	Dl	GO:0010552	0.386	positive regulation of specific transcription from RNA polymerase II promoter
FBgn0003339	CG1030	Scr	GO:0001708	0.386	cell fate specification
FBgn0016696	CG4268	Pitslre	GO:0000075	0.386	cell cycle checkpoint
FBgn0019668	FBgn0019668	mwr	GO:0007051	0.386	spindle organization
FBgn0000463	CG3619	Dl	GO:0007519	0.386	skeletal muscle development
FBgn0001297	CG33956	kay	GO:0046843	0.386	dorsal appendage formation
FBgn0011692	CG1258	pav	GO:0048522	0.386	positive regulation of cellular process
FBgn0035641	CG5568	CG5568	GO:0022403	0.386	cell cycle phase
FBgn0036312	CG17667	CG17667	GO:0007411	0.386	axon guidance
FBgn0019668	FBgn0019668	mwr	GO:0022607	0.386	cellular component assembly
FBgn0002522	CG1264	lab	GO:0035218	0.386	leg disc development
FBgn0032618	CG31743	CG31743	GO:0051321	0.386	meiotic cell cycle
FBgn0010762	CG32067	simj	GO:0035295	0.386	tube development
FBgn0039018	CG4771	CG4771	GO:0030707	0.386	ovarian follicle cell development
FBgn0011758	CG5529	B-H1	GO:0046532	0.386	regulation of photoreceptor cell differentiation
FBgn0038183	CG9286	CG9286	GO:0009791	0.386	post-embryonic development
FBgn0034951	CG3860	CG3860	GO:0048609	0.386	reproductive process in a multicellular organism
FBgn0027356	CG8604	Amph	GO:0050804	0.386	regulation of synaptic transmission
FBgn0026323	CG18492	Tak1	GO:0046528	0.386	imaginal disc fusion
FBgn0036184	CG7351	CG7351	GO:0051704	0.386	multi-organism process
FBgn0004373	CG7004	fwd	GO:0051327	0.386	M phase of meiotic cell cycle
FBgn0010762	CG32067	simj	GO:0035239	0.386	tube morphogenesis
FBgn0015609	CG7100	CadN	GO:0007498	0.386	mesoderm development
FBgn0000382	CG3954	csw	GO:0051094	0.386	positive regulation of developmental process
FBgn0027356	CG8604	Amph	GO:0031644	0.386	regulation of neurological system process
FBgn0034951	CG3860	CG3860	GO:0032504	0.386	multicellular organism reproduction
FBgn0000287	CG4881	salr	GO:0048598	0.386	embryonic morphogenesis
FBgn0000212	CG5942	brm	GO:0048646	0.386	anatomical structure formation involved in morphogenesis
FBgn0024273	CG1520	WASp	GO:0007274	0.386	neuromuscular synaptic transmission
FBgn0003716	CG14026	tkv	GO:0000904	0.386	cell morphogenesis involved in differentiation
FBgn0004373	CG7004	fwd	GO:0007126	0.386	meiosis
FBgn0024179	CG10776	wit	GO:0007389	0.386	pattern specification process
FBgn0027356	CG8604	Amph	GO:0051969	0.386	regulation of transmission of nerve impulse
FBgn0032618	CG31743	CG31743	GO:0016321	0.384	female meiosis chromosome segregation
FBgn0051368	CG31368	CG31368	GO:0051532	0.384	regulation of NFAT protein import into nucleus
FBgn0051368	CG31368	CG31368	GO:0032388	0.384	positive regulation of intracellular transport
FBgn0259481	CG11711	Mob2	GO:0033205	0.384	cytokinesis during cell cycle
FBgn0038538	CG7660	pxt	GO:0022008	0.384	neurogenesis
FBgn0038952	CG7069	CG7069	GO:0051321	0.384	meiotic cell cycle
FBgn0003371	CG2621	sgg	GO:0007424	0.384	open tracheal system development
FBgn0003984	CG10491	vn	GO:0007445	0.384	determination of imaginal disc primordium
FBgn0010909	CG16973	msn	GO:0042060	0.384	wound healing
FBgn0004463	CG8344	RpIII128	GO:0010558	0.384	negative regulation of macromolecule biosynthetic process
FBgn0038952	CG7069	CG7069	GO:0007017	0.384	microtubule-based process
FBgn0003984	CG10491	vn	GO:0035225	0.384	determination of genital disc primordium
FBgn0051368	CG31368	CG31368	GO:0042993	0.384	positive regulation of transcription factor import into nucleus
FBgn0051368	CG31368	CG31368	GO:0042307	0.384	positive regulation of protein import into nucleus
FBgn0040206	CG1487	krz	GO:0007166	0.384	cell surface receptor linked signal transduction
FBgn0032618	CG31743	CG31743	GO:0034621	0.384	cellular macromolecular complex subunit organization
FBgn0031759	CG9088	lid	GO:0048523	0.384	negative regulation of cellular process
FBgn0000463	CG3619	Dl	GO:0016331	0.384	morphogenesis of embryonic epithelium
FBgn0038538	CG7660	pxt	GO:0030182	0.384	neuron differentiation
FBgn0052179	CG32179	Krn	GO:0016334	0.384	establishment or maintenance of polarity of follicular epithelium
FBgn0044323	CG7392	Cka	GO:0007010	0.384	cytoskeleton organization
FBgn0032618	CG31743	CG31743	GO:0051225	0.384	spindle assembly
FBgn0051368	CG31368	CG31368	GO:0046824	0.384	positive regulation of nucleocytoplasmic transport
FBgn0038952	CG7069	CG7069	GO:0007010	0.384	cytoskeleton organization
FBgn0015550	CG7659	tap	GO:0022008	0.384	neurogenesis
FBgn0034083	CG8434	lbk	GO:0048863	0.384	stem cell differentiation
FBgn0032618	CG31743	CG31743	GO:0034622	0.384	cellular macromolecular complex assembly
FBgn0039018	CG4771	CG4771	GO:0051128	0.384	regulation of cellular component organization
FBgn0038538	CG7660	pxt	GO:0000904	0.384	cell morphogenesis involved in differentiation
FBgn0051368	CG31368	CG31368	GO:0051222	0.384	positive regulation of protein transport
FBgn0010269	CG15793	Dsor1	GO:0000280	0.384	nuclear division
FBgn0010341	CG12530	Cdc42	GO:0008037	0.384	cell recognition
FBgn0038183	CG9286	CG9286	GO:0009792	0.384	embryonic development ending in birth or egg hatching
FBgn0051368	CG31368	CG31368	GO:0051533	0.384	positive regulation of NFAT protein import into nucleus
FBgn0041184	CG15154	Socs36E	GO:0002682	0.384	regulation of immune system process
FBgn0004396	CG7450	CrebA	GO:0007411	0.382	axon guidance
FBgn0038952	CG7069	CG7069	GO:0000279	0.382	M phase
FBgn0031220	CG4822	CG4822	GO:0001763	0.382	morphogenesis of a branching structure
FBgn0001624	CG1725	dlg1	GO:0007423	0.382	sensory organ development
FBgn0031220	CG4822	CG4822	GO:0048754	0.382	branching morphogenesis of a tube
FBgn0033446	CG1648	CG1648	GO:0007610	0.382	behavior
FBgn0010269	CG15793	Dsor1	GO:0009888	0.382	tissue development
FBgn0036558	CG5841	mib1	GO:0051960	0.382	regulation of nervous system development
FBgn0001269	CG17835	inv	GO:0010605	0.382	negative regulation of macromolecule metabolic process
FBgn0031745	CG8965	CG8965	GO:0007389	0.382	pattern specification process
FBgn0029157	CG6238	ssh	GO:0042051	0.382	compound eye photoreceptor development
FBgn0002945	CG11614	nkd	GO:0008361	0.382	regulation of cell size
FBgn0034315	CG5721	CG5721	GO:0045184	0.382	establishment of protein localization
FBgn0024836	CG11895	stan	GO:0007010	0.382	cytoskeleton organization
FBgn0038952	CG7069	CG7069	GO:0007059	0.382	chromosome segregation
FBgn0004606	CG1322	zfh1	GO:0022603	0.382	regulation of anatomical structure morphogenesis
FBgn0003716	CG14026	tkv	GO:0007411	0.382	axon guidance
FBgn0011758	CG5529	B-H1	GO:0051674	0.382	localization of cell
FBgn0029157	CG6238	ssh	GO:0042462	0.382	eye photoreceptor cell development
FBgn0038952	CG7069	CG7069	GO:0007067	0.382	mitosis
FBgn0011737	CG4488	wee	GO:0006950	0.382	response to stress
FBgn0015587	CG17484	p120ctn	GO:0001763	0.382	morphogenesis of a branching structure
FBgn0000489	CG6117	Pka-C3	GO:0051239	0.382	regulation of multicellular organismal process
FBgn0038952	CG7069	CG7069	GO:0022403	0.382	cell cycle phase
FBgn0011701	CG31240	repo	GO:0045165	0.382	cell fate commitment
FBgn0003326	CG17579	sca	GO:0000226	0.382	microtubule cytoskeleton organization
FBgn0087035	CG7439	AGO2	GO:0042078	0.382	germ-line stem cell division
FBgn0038952	CG7069	CG7069	GO:0000226	0.382	microtubule cytoskeleton organization
FBgn0031759	CG9088	lid	GO:0010557	0.382	positive regulation of macromolecule biosynthetic process
FBgn0000636	CG5803	Fas3	GO:0065003	0.382	macromolecular complex assembly
FBgn0038952	CG7069	CG7069	GO:0000087	0.382	M phase of mitotic cell cycle
FBgn0038952	CG7069	CG7069	GO:0051327	0.382	M phase of meiotic cell cycle
FBgn0033889	CG6701	CG6701	GO:0000226	0.382	microtubule cytoskeleton organization
FBgn0038952	CG7069	CG7069	GO:0007126	0.382	meiosis
FBgn0000181	CG3644	bic	GO:0051093	0.382	negative regulation of developmental process
FBgn0038952	CG7069	CG7069	GO:0043933	0.382	macromolecular complex subunit organization
FBgn0038952	CG7069	CG7069	GO:0007143	0.382	female meiosis
FBgn0031220	CG4822	CG4822	GO:0060446	0.382	branching involved in open tracheal system development
FBgn0033890	CG13350	CG13350	GO:0007059	0.382	chromosome segregation
FBgn0000229	CG5680	bsk	GO:0048522	0.382	positive regulation of cellular process
FBgn0011764	CG12223	Dsp1	GO:0009893	0.382	positive regulation of metabolic process
FBgn0034083	CG8434	lbk	GO:0007411	0.382	axon guidance
FBgn0020248	CG33166	stet	GO:0007389	0.382	pattern specification process
FBgn0038538	CG7660	pxt	GO:0048699	0.382	generation of neurons
FBgn0001269	CG17835	inv	GO:0009892	0.382	negative regulation of metabolic process
FBgn0038952	CG7069	CG7069	GO:0045132	0.382	meiotic chromosome segregation
FBgn0022238	CG5738	lolal	GO:0048565	0.38	gut development
FBgn0038538	CG7660	pxt	GO:0032990	0.38	cell part morphogenesis
FBgn0038538	CG7660	pxt	GO:0031175	0.38	neurite development
FBgn0036558	CG5841	mib1	GO:0042686	0.38	regulation of cardioblast cell fate specification
FBgn0004862	CG7902	bap	GO:0051254	0.38	positive regulation of RNA metabolic process
FBgn0010303	CG4353	hep	GO:0048518	0.38	positive regulation of biological process
FBgn0038538	CG7660	pxt	GO:0030030	0.38	cell projection organization
FBgn0002629	CG6099	m4	GO:0030030	0.38	cell projection organization
FBgn0041191	CG1081	Rheb	GO:0009966	0.38	regulation of signal transduction
FBgn0032618	CG31743	CG31743	GO:0007143	0.38	female meiosis
FBgn0022073	CG8846	Thor	GO:0007584	0.38	response to nutrient
FBgn0029148	CG5258	NHP2	GO:0009792	0.38	embryonic development ending in birth or egg hatching
FBgn0000142	CG8787	Asx	GO:0016568	0.38	chromatin modification
FBgn0052062	CG32062	CG32062	GO:0016481	0.38	negative regulation of transcription
FBgn0003885	CG2512	alphaTub84D	GO:0007010	0.38	cytoskeleton organization
FBgn0038538	CG7660	pxt	GO:0048667	0.38	cell morphogenesis involved in neuron differentiation
FBgn0038538	CG7660	pxt	GO:0048812	0.38	neurite morphogenesis
FBgn0028387	CG5229	chm	GO:0009792	0.38	embryonic development ending in birth or egg hatching
FBgn0035960	CG4942	CG4942	GO:0042221	0.38	response to chemical stimulus
FBgn0015550	CG7659	tap	GO:0048699	0.38	generation of neurons
FBgn0001402	CG33950	trol	GO:0040011	0.38	locomotion
FBgn0004862	CG7902	bap	GO:0045941	0.38	positive regulation of transcription
FBgn0004463	CG8344	RpIII128	GO:0051253	0.38	negative regulation of RNA metabolic process
FBgn0250789	CG1977	alpha-Spec	GO:0046530	0.38	photoreceptor cell differentiation
FBgn0004862	CG7902	bap	GO:0045893	0.38	positive regulation of transcription, DNA-dependent
FBgn0032618	CG31743	CG31743	GO:0007059	0.38	chromosome segregation
FBgn0002629	CG6099	m4	GO:0009791	0.38	post-embryonic development
FBgn0038538	CG7660	pxt	GO:0048858	0.38	cell projection morphogenesis
FBgn0036558	CG5841	mib1	GO:0030182	0.38	neuron differentiation
FBgn0004603	CG7873	Src42A	GO:0030717	0.38	karyosome formation
FBgn0025865	CG3637	Cortactin	GO:0010627	0.38	regulation of protein kinase cascade
FBgn0010501	CG5370	Dcp-1	GO:0043067	0.378	regulation of programmed cell death
FBgn0032929	CG9241	Mcm10	GO:0042592	0.378	homeostatic process
FBgn0000289	CG8367	cg	GO:0007127	0.378	meiosis I
FBgn0034951	CG3860	CG3860	GO:0007617	0.378	mating behavior
FBgn0250753	CG2922	exba	GO:0010639	0.378	negative regulation of organelle organization
FBgn0026181	CG9774	rok	GO:0010927	0.378	cellular component assembly involved in morphogenesis
FBgn0034951	CG3860	CG3860	GO:0007618	0.378	mating
FBgn0003716	CG14026	tkv	GO:0051674	0.378	localization of cell
FBgn0031759	CG9088	lid	GO:0045941	0.378	positive regulation of transcription
FBgn0004009	CG4889	wg	GO:0022008	0.378	neurogenesis
FBgn0031079	CG11940	jog	GO:0048729	0.378	tissue morphogenesis
FBgn0031912	CG5261	CG5261	GO:0009416	0.378	response to light stimulus
FBgn0029157	CG6238	ssh	GO:0040011	0.378	locomotion
FBgn0010452	CG11280	trn	GO:0031175	0.378	neurite development
FBgn0013272	CG5820	Gp150	GO:0050793	0.378	regulation of developmental process
FBgn0012049	CG11494	BtbVII	GO:0032200	0.378	telomere organization
FBgn0010452	CG11280	trn	GO:0048858	0.378	cell projection morphogenesis
FBgn0023083	CG7693	fray	GO:0000910	0.378	cytokinesis
FBgn0035960	CG4942	CG4942	GO:0007635	0.378	chemosensory behavior
FBgn0034951	CG3860	CG3860	GO:0051705	0.378	behavioral interaction between organisms
FBgn0005590	CG31695	scw	GO:0008356	0.378	asymmetric cell division
FBgn0028569	CG15171	robl37BC	GO:0022403	0.378	cell cycle phase
FBgn0010452	CG11280	trn	GO:0048667	0.378	cell morphogenesis involved in neuron differentiation
FBgn0012049	CG11494	BtbVII	GO:0000723	0.378	telomere maintenance
FBgn0010452	CG11280	trn	GO:0048812	0.378	neurite morphogenesis
FBgn0010501	CG5370	Dcp-1	GO:0010941	0.378	regulation of cell death
FBgn0032618	CG31743	CG31743	GO:0007126	0.378	meiosis
FBgn0032618	CG31743	CG31743	GO:0051327	0.378	M phase of meiotic cell cycle
FBgn0003295	CG1214	ru	GO:0016337	0.378	cell-cell adhesion
FBgn0020249	CG7954	stck	GO:0003002	0.378	regionalization
FBgn0032618	CG31743	CG31743	GO:0065003	0.378	macromolecular complex assembly
FBgn0010452	CG11280	trn	GO:0032990	0.378	cell part morphogenesis
FBgn0003295	CG1214	ru	GO:0009791	0.378	post-embryonic development
FBgn0034410	CG15104	Topors	GO:0007560	0.378	imaginal disc morphogenesis
FBgn0043362	CG14001	bchs	GO:0046483	0.378	heterocycle metabolic process
FBgn0017572	CG4083	Mo25	GO:0007450	0.376	dorsal/ventral pattern formation, imaginal disc
FBgn0034118	CG6251	Nup62	GO:0022610	0.376	biological adhesion
FBgn0000490	CG9885	dpp	GO:0010942	0.376	positive regulation of cell death
FBgn0015565	CG2913	yin	GO:0042221	0.376	response to chemical stimulus
FBgn0010314	CG3738	Cks30A	GO:0007127	0.376	meiosis I
FBgn0031079	CG11940	jog	GO:0009888	0.376	tissue development
FBgn0010263	CG3151	Rbp9	GO:0007126	0.376	meiosis
FBgn0003716	CG14026	tkv	GO:0048699	0.376	generation of neurons
FBgn0011569	CG6577	can	GO:0051726	0.376	regulation of cell cycle
FBgn0032618	CG31743	CG31743	GO:0022607	0.376	cellular component assembly
FBgn0032618	CG31743	CG31743	GO:0043933	0.376	macromolecular complex subunit organization
FBgn0017418	CG5659	ari-1	GO:0030036	0.376	actin cytoskeleton organization
FBgn0010263	CG3151	Rbp9	GO:0051327	0.376	M phase of meiotic cell cycle
FBgn0035454	CG12029	CG12029	GO:0045935	0.376	positive regulation of nucleobase, nucleoside, nucleotide and nucleic acid metabolic process
FBgn0004378	CG9191	Klp61F	GO:0007143	0.376	female meiosis
FBgn0020615	CG8553	SelD	GO:0048646	0.376	anatomical structure formation involved in morphogenesis
FBgn0039600	CG1646	CG1646	GO:0003002	0.376	regionalization
FBgn0034118	CG6251	Nup62	GO:0007155	0.376	cell adhesion
FBgn0011758	CG5529	B-H1	GO:0008069	0.376	dorsal/ventral axis specification, ovarian follicular epithelium
FBgn0033485	CG1381	CG1381	GO:0048736	0.376	appendage development
FBgn0028724	FBgn0028724	Ifm(2)RU1	GO:0007010	0.376	cytoskeleton organization
FBgn0033485	CG1381	CG1381	GO:0035107	0.376	appendage morphogenesis
FBgn0002945	CG11614	nkd	GO:0003006	0.376	reproductive developmental process
FBgn0034410	CG15104	Topors	GO:0035114	0.376	imaginal disc-derived appendage morphogenesis
FBgn0004644	CG4637	hh	GO:0051094	0.376	positive regulation of developmental process
FBgn0001085	CG17697	fz	GO:0048863	0.376	stem cell differentiation
FBgn0028525	CG4249	c(2)M	GO:0006950	0.376	response to stress
FBgn0034410	CG15104	Topors	GO:0048737	0.376	imaginal disc-derived appendage development
FBgn0016036	CG14827	mei-P22	GO:0007010	0.376	cytoskeleton organization
FBgn0003042	CG32443	Pc	GO:0016568	0.376	chromatin modification
FBgn0051368	CG31368	CG31368	GO:0048518	0.376	positive regulation of biological process
FBgn0017418	CG5659	ari-1	GO:0030029	0.376	actin filament-based process
FBgn0034118	CG6251	Nup62	GO:0050793	0.376	regulation of developmental process
FBgn0010531	CG17753	CCS	GO:0042221	0.376	response to chemical stimulus
FBgn0004463	CG8344	RpIII128	GO:0009890	0.376	negative regulation of biosynthetic process
FBgn0052062	CG32062	CG32062	GO:0007417	0.376	central nervous system development
FBgn0000721	CG10033	for	GO:0033205	0.376	cytokinesis during cell cycle
FBgn0011591	CG10580	fng	GO:0030030	0.376	cell projection organization
FBgn0016917	CG4257	Stat92E	GO:0022612	0.376	gland morphogenesis
FBgn0051368	CG31368	CG31368	GO:0008104	0.376	protein localization
FBgn0000490	CG9885	dpp	GO:0043068	0.376	positive regulation of programmed cell death
FBgn0039600	CG1646	CG1646	GO:0007389	0.376	pattern specification process
FBgn0024836	CG11895	stan	GO:0035272	0.376	exocrine system development
FBgn0052062	CG32062	CG32062	GO:0010629	0.376	negative regulation of gene expression
FBgn0028640	FBgn0028640	ifm(2)RU2	GO:0007010	0.376	cytoskeleton organization
FBgn0000299	CG4145	Cg25C	GO:0007507	0.376	heart development
FBgn0017572	CG4083	Mo25	GO:0048190	0.376	wing disc dorsal/ventral pattern formation
FBgn0040078	CG4003	pont	GO:0040007	0.376	growth
FBgn0010341	CG12530	Cdc42	GO:0045995	0.374	regulation of embryonic development
FBgn0026598	CG6193	Apc2	GO:0040007	0.374	growth
FBgn0086898	CG12342	dgo	GO:0051093	0.374	negative regulation of developmental process
FBgn0004635	CG1004	rho	GO:0016477	0.374	cell migration
FBgn0025641	CG14622	DAAM	GO:0032268	0.374	regulation of cellular protein metabolic process
FBgn0035454	CG12029	CG12029	GO:0010628	0.374	positive regulation of gene expression
FBgn0003366	CG18085	sev	GO:0009888	0.374	tissue development
FBgn0010452	CG11280	trn	GO:0000904	0.374	cell morphogenesis involved in differentiation
FBgn0037338	CG10018	Snm1	GO:0022403	0.374	cell cycle phase
FBgn0001560	CG11233	l(1)19Ec	GO:0048518	0.374	positive regulation of biological process
FBgn0004169	CG7107	up	GO:0010324	0.374	membrane invagination
FBgn0034083	CG8434	lbk	GO:0007424	0.374	open tracheal system development
FBgn0004635	CG1004	rho	GO:0048870	0.374	cell motility
FBgn0025682	CG9148	scf	GO:0043933	0.374	macromolecular complex subunit organization
FBgn0003716	CG14026	tkv	GO:0048812	0.374	neurite morphogenesis
FBgn0032618	CG31743	CG31743	GO:0007051	0.374	spindle organization
FBgn0043362	CG14001	bchs	GO:0046148	0.374	pigment biosynthetic process
FBgn0019637	CG1433	Atu	GO:0040011	0.374	locomotion
FBgn0000635	CG3665	Fas2	GO:0006928	0.374	cell motion
FBgn0015565	CG2913	yin	GO:0030703	0.374	eggshell formation
FBgn0021895	CG18426	ytr	GO:0007610	0.374	behavior
FBgn0038952	CG7069	CG7069	GO:0022607	0.374	cellular component assembly
FBgn0013733	CG18076	shot	GO:0033036	0.374	macromolecule localization
FBgn0051368	CG31368	CG31368	GO:0051049	0.374	regulation of transport
FBgn0034083	CG8434	lbk	GO:0051239	0.374	regulation of multicellular organismal process
FBgn0003944	CG10388	Ubx	GO:0048863	0.374	stem cell differentiation
FBgn0004169	CG7107	up	GO:0006897	0.374	endocytosis
FBgn0031759	CG9088	lid	GO:0010628	0.374	positive regulation of gene expression
FBgn0038325	CG6194	CG6194	GO:0048592	0.374	eye morphogenesis
FBgn0043362	CG14001	bchs	GO:0042440	0.374	pigment metabolic process
FBgn0028552	CG3988	gammaSnap	GO:0040011	0.374	locomotion
FBgn0003716	CG14026	tkv	GO:0048858	0.374	cell projection morphogenesis
FBgn0051368	CG31368	CG31368	GO:0007059	0.374	chromosome segregation
FBgn0002733	CG14548	HLHmbeta	GO:0035282	0.374	segmentation
FBgn0052062	CG32062	CG32062	GO:0045934	0.374	negative regulation of nucleobase, nucleoside, nucleotide and nucleic acid metabolic process
FBgn0015565	CG2913	yin	GO:0007304	0.374	chorion-containing eggshell formation
FBgn0000320	CG9554	eya	GO:0045165	0.374	cell fate commitment
FBgn0003716	CG14026	tkv	GO:0032990	0.374	cell part morphogenesis
FBgn0011817	CG7892	nmo	GO:0006950	0.374	response to stress
FBgn0025641	CG14622	DAAM	GO:0051246	0.374	regulation of protein metabolic process
FBgn0004101	CG3411	bs	GO:0048646	0.374	anatomical structure formation involved in morphogenesis
FBgn0003482	CG31069	spn-D	GO:0007143	0.374	female meiosis
FBgn0034410	CG15104	Topors	GO:0048707	0.374	instar larval or pupal morphogenesis
FBgn0044323	CG7392	Cka	GO:0040011	0.374	locomotion
FBgn0004378	CG9191	Klp61F	GO:0051231	0.374	spindle elongation
FBgn0038952	CG7069	CG7069	GO:0016321	0.374	female meiosis chromosome segregation
FBgn0051368	CG31368	CG31368	GO:0051651	0.374	maintenance of location in cell
FBgn0004053	CG1046	zen	GO:0007267	0.372	cell-cell signaling
FBgn0040372	CG2995	G9a	GO:0006479	0.372	protein amino acid methylation
FBgn0000077	CG12127	amx	GO:0007517	0.372	muscle development
FBgn0026718	CG17608	fu12	GO:0008340	0.372	determination of adult life span
FBgn0035454	CG12029	CG12029	GO:0031325	0.372	positive regulation of cellular metabolic process
FBgn0014020	CG8416	Rho1	GO:0030010	0.372	establishment of cell polarity
FBgn0002930	CG1857	nec	GO:0042742	0.372	defense response to bacterium
FBgn0015589	CG1451	Apc	GO:0051128	0.372	regulation of cellular component organization
FBgn0003295	CG1214	ru	GO:0007155	0.372	cell adhesion
FBgn0004603	CG7873	Src42A	GO:0050890	0.372	cognition
FBgn0026718	CG17608	fu12	GO:0010259	0.372	multicellular organismal aging
FBgn0052062	CG32062	CG32062	GO:0007420	0.372	brain development
FBgn0035960	CG4942	CG4942	GO:0016331	0.372	morphogenesis of embryonic epithelium
FBgn0005694	CG5683	Aef1	GO:0010646	0.372	regulation of cell communication
FBgn0040372	CG2995	G9a	GO:0043414	0.372	biopolymer methylation
FBgn0040372	CG2995	G9a	GO:0032259	0.372	methylation
FBgn0003295	CG1214	ru	GO:0022610	0.372	biological adhesion
FBgn0011764	CG12223	Dsp1	GO:0010628	0.372	positive regulation of gene expression
FBgn0024836	CG11895	stan	GO:0007431	0.372	salivary gland development
FBgn0024179	CG10776	wit	GO:0017145	0.372	stem cell division
FBgn0003480	CG3325	spn-B	GO:0022607	0.372	cellular component assembly
FBgn0040372	CG2995	G9a	GO:0016571	0.372	histone methylation
FBgn0000121	CG5962	Arr2	GO:0016044	0.372	membrane organization
FBgn0034083	CG8434	lbk	GO:0007498	0.372	mesoderm development
FBgn0010501	CG5370	Dcp-1	GO:0042981	0.372	regulation of apoptosis
FBgn0034951	CG3860	CG3860	GO:0043473	0.372	pigmentation
FBgn0040372	CG2995	G9a	GO:0008213	0.372	protein amino acid alkylation
FBgn0000287	CG4881	salr	GO:0007507	0.372	heart development
FBgn0019668	FBgn0019668	mwr	GO:0007017	0.372	microtubule-based process
FBgn0000625	CG10488	eyg	GO:0007389	0.372	pattern specification process
FBgn0010501	CG5370	Dcp-1	GO:0012502	0.372	induction of programmed cell death
FBgn0086899	CG34412	tlk	GO:0009888	0.372	tissue development
FBgn0026718	CG17608	fu12	GO:0007568	0.372	aging
FBgn0035960	CG4942	CG4942	GO:0007610	0.372	behavior
FBgn0004463	CG8344	RpIII128	GO:0045814	0.372	negative regulation of gene expression, epigenetic
FBgn0010341	CG12530	Cdc42	GO:0008038	0.372	neuron recognition
FBgn0011764	CG12223	Dsp1	GO:0051254	0.372	positive regulation of RNA metabolic process
FBgn0010263	CG3151	Rbp9	GO:0051321	0.372	meiotic cell cycle
FBgn0010269	CG15793	Dsor1	GO:0007017	0.372	microtubule-based process
FBgn0039013	CG4813	CG4813	GO:0009791	0.372	post-embryonic development
FBgn0011764	CG12223	Dsp1	GO:0045893	0.372	positive regulation of transcription, DNA-dependent
FBgn0020493	CG5201	Dad	GO:0008356	0.372	asymmetric cell division
FBgn0040372	CG2995	G9a	GO:0006730	0.372	one-carbon compound metabolic process
FBgn0000117	CG11579	arm	GO:0007435	0.37	salivary gland morphogenesis
FBgn0051368	CG31368	CG31368	GO:0032879	0.37	regulation of localization
FBgn0020306	CG9696	dom	GO:0001700	0.37	embryonic development via the syncytial blastoderm
FBgn0015600	CG9660	toc	GO:0022610	0.37	biological adhesion
FBgn0010097	CG17566	gammaTub37C	GO:0009566	0.37	fertilization
FBgn0035454	CG12029	CG12029	GO:0009893	0.37	positive regulation of metabolic process
FBgn0000289	CG8367	cg	GO:0000279	0.37	M phase
FBgn0032618	CG31743	CG31743	GO:0000280	0.37	nuclear division
FBgn0022787	CG4261	Hel89B	GO:0033554	0.37	cellular response to stress
FBgn0045843	CG2595	RacGAP84C	GO:0051301	0.37	cell division
FBgn0011638	CG10922	La	GO:0050793	0.37	regulation of developmental process
FBgn0032618	CG31743	CG31743	GO:0000226	0.37	microtubule cytoskeleton organization
FBgn0052475	CG32475	mthl8	GO:0007268	0.37	synaptic transmission
FBgn0035771	CG8583	sec63	GO:0033036	0.37	macromolecule localization
FBgn0035454	CG12029	CG12029	GO:0009891	0.37	positive regulation of biosynthetic process
FBgn0028387	CG5229	chm	GO:0006950	0.37	response to stress
FBgn0027548	CG2910	nito	GO:0048699	0.37	generation of neurons
FBgn0032618	CG31743	CG31743	GO:0000279	0.37	M phase
FBgn0052380	CG32380	SMSr	GO:0050793	0.37	regulation of developmental process
FBgn0021796	CG5092	Tor	GO:0045595	0.37	regulation of cell differentiation
FBgn0025682	CG9148	scf	GO:0034621	0.37	cellular macromolecular complex subunit organization
FBgn0035454	CG12029	CG12029	GO:0010604	0.37	positive regulation of macromolecule metabolic process
FBgn0000404	CG5940	CycA	GO:0044248	0.37	cellular catabolic process
FBgn0032618	CG31743	CG31743	GO:0000087	0.37	M phase of mitotic cell cycle
FBgn0000634	CG6588	Fas1	GO:0043062	0.37	extracellular structure organization
FBgn0041184	CG15154	Socs36E	GO:0051093	0.37	negative regulation of developmental process
FBgn0032618	CG31743	CG31743	GO:0048285	0.37	organelle fission
FBgn0031745	CG8965	CG8965	GO:0006959	0.37	humoral immune response
FBgn0037098	CG7177	CG7177	GO:0007610	0.37	behavior
FBgn0004567	CG2939	slp2	GO:0048598	0.37	embryonic morphogenesis
FBgn0003716	CG14026	tkv	GO:0007409	0.37	axonogenesis
FBgn0011758	CG5529	B-H1	GO:0006928	0.37	cell motion
FBgn0024196	CG10751	robl	GO:0000278	0.37	mitotic cell cycle
FBgn0031126	CG1829	Cyp6v1	GO:0042221	0.37	response to chemical stimulus
FBgn0032618	CG31743	CG31743	GO:0007067	0.37	mitosis
FBgn0028982	CG12225	Spt6	GO:0003002	0.37	regionalization
FBgn0011764	CG12223	Dsp1	GO:0045941	0.37	positive regulation of transcription
FBgn0002716	CG7753	mei-W68	GO:0000075	0.37	cell cycle checkpoint
FBgn0035454	CG12029	CG12029	GO:0031328	0.37	positive regulation of cellular biosynthetic process
FBgn0003716	CG14026	tkv	GO:0046843	0.37	dorsal appendage formation
FBgn0003716	CG14026	tkv	GO:0035309	0.37	wing and notum subfield formation
FBgn0000404	CG5940	CycA	GO:0009056	0.37	catabolic process
FBgn0033378	CG8781	tsu	GO:0034622	0.37	cellular macromolecular complex assembly
FBgn0000077	CG12127	amx	GO:0065003	0.37	macromolecular complex assembly
FBgn0086349	CG6754	nbs	GO:0050793	0.37	regulation of developmental process
FBgn0000117	CG11579	arm	GO:0022612	0.37	gland morphogenesis
FBgn0039600	CG1646	CG1646	GO:0051239	0.368	regulation of multicellular organismal process
FBgn0013272	CG5820	Gp150	GO:0035108	0.368	limb morphogenesis
FBgn0000289	CG8367	cg	GO:0006357	0.368	regulation of transcription from RNA polymerase II promoter
FBgn0026192	CG5884	par-6	GO:0048699	0.368	generation of neurons
FBgn0000146	CG6137	aub	GO:0006950	0.368	response to stress
FBgn0034408	CG12758	sano	GO:0048736	0.368	appendage development
FBgn0029148	CG5258	NHP2	GO:0008544	0.368	epidermis development
FBgn0243512	CG7850	puc	GO:0009826	0.368	unidimensional cell growth
FBgn0053193	CG33193	sav	GO:0051093	0.368	negative regulation of developmental process
FBgn0029148	CG5258	NHP2	GO:0007398	0.368	ectoderm development
FBgn0015565	CG2913	yin	GO:0048646	0.368	anatomical structure formation involved in morphogenesis
FBgn0022787	CG4261	Hel89B	GO:0051716	0.368	cellular response to stimulus
FBgn0031745	CG8965	CG8965	GO:0022607	0.368	cellular component assembly
FBgn0005561	CG11049	sv	GO:0007480	0.368	imaginal disc-derived leg morphogenesis
FBgn0034408	CG12758	sano	GO:0035107	0.368	appendage morphogenesis
FBgn0026323	CG18492	Tak1	GO:0009826	0.368	unidimensional cell growth
FBgn0034315	CG5721	CG5721	GO:0009056	0.368	catabolic process
FBgn0004603	CG7873	Src42A	GO:0051276	0.368	chromosome organization
FBgn0243512	CG7850	puc	GO:0007394	0.368	dorsal closure, elongation of leading edge cells
FBgn0004106	CG5363	cdc2	GO:0051276	0.368	chromosome organization
FBgn0051368	CG31368	CG31368	GO:0045132	0.368	meiotic chromosome segregation
FBgn0034315	CG5721	CG5721	GO:0044248	0.368	cellular catabolic process
FBgn0032618	CG31743	CG31743	GO:0022403	0.368	cell cycle phase
FBgn0015380	CG17348	drl	GO:0048675	0.368	axon extension
FBgn0026317	CG6147	Tsc1	GO:0006911	0.368	phagocytosis, engulfment
FBgn0000015	CG11648	Abd-B	GO:0001708	0.368	cell fate specification
FBgn0001324	CG8491	kto	GO:0022008	0.368	neurogenesis
FBgn0016036	CG14827	mei-P22	GO:0006302	0.368	double-strand break repair
FBgn0000117	CG11579	arm	GO:0035272	0.368	exocrine system development
FBgn0000117	CG11579	arm	GO:0007431	0.368	salivary gland development
FBgn0000242	CG6500	Bx	GO:0007409	0.368	axonogenesis
FBgn0013272	CG5820	Gp150	GO:0035110	0.368	leg morphogenesis
FBgn0021818	CG6556	cnk	GO:0051960	0.368	regulation of nervous system development
FBgn0016797	CG9739	fz2	GO:0035220	0.368	wing disc development
FBgn0044323	CG7392	Cka	GO:0009791	0.368	post-embryonic development
FBgn0013272	CG5820	Gp150	GO:0060173	0.368	limb development
FBgn0019668	FBgn0019668	mwr	GO:0000226	0.368	microtubule cytoskeleton organization
FBgn0039600	CG1646	CG1646	GO:0050793	0.368	regulation of developmental process
FBgn0035641	CG5568	CG5568	GO:0048646	0.368	anatomical structure formation involved in morphogenesis
FBgn0010762	CG32067	simj	GO:0033205	0.368	cytokinesis during cell cycle
FBgn0004399	CG2368	psq	GO:0048699	0.368	generation of neurons
FBgn0040309	CG1633	Jafrac1	GO:0050793	0.368	regulation of developmental process
FBgn0028546	CG9031	ics	GO:0007391	0.368	dorsal closure
FBgn0015610	CG4236	Caf1	GO:0008544	0.366	epidermis development
FBgn0004370	CG1817	Ptp10D	GO:0008045	0.366	motor axon guidance
FBgn0010452	CG11280	trn	GO:0030030	0.366	cell projection organization
FBgn0002945	CG11614	nkd	GO:0048608	0.366	reproductive structure development
FBgn0003339	CG1030	Scr	GO:0007420	0.366	brain development
FBgn0010768	CG5557	sqz	GO:0007444	0.366	imaginal disc development
FBgn0025682	CG9148	scf	GO:0034622	0.366	cellular macromolecular complex assembly
FBgn0022787	CG4261	Hel89B	GO:0006281	0.366	DNA repair
[truncated: 12,608 more rows]

## Sheet: KEGG
FBgn ID	CG ID	Symbol	Predicted KEGG pathway ID	confidence score	Predicted KEGG pathway description
FBgn0015038	CG4485	Cyp9b1	dme00361	1	gamma-Hexachlorocyclohexane degradation
FBgn0035584	CG17030	CG17030	dme04120	1	Ubiquitin mediated proteolysis
FBgn0037987	CG14739	CG14739	dme04120	0.998	Ubiquitin mediated proteolysis
FBgn0029148	CG5258	NHP2	dme03010	0.996	Ribosome
FBgn0035601	CG10640	Uev1A	dme04120	0.992	Ubiquitin mediated proteolysis
FBgn0037752	CG8495	RpS29	dme03010	0.99	Ribosome
FBgn0032640	CG5094	Sgt	dme04120	0.99	Ubiquitin mediated proteolysis
FBgn0030386	CG2574	CG2574	dme04120	0.99	Ubiquitin mediated proteolysis
FBgn0031432	CG9964	Cyp309a1	dme00361	0.988	gamma-Hexachlorocyclohexane degradation
FBgn0050103	CG30103	CG30103	dme00240	0.988	Pyrimidine metabolism
FBgn0053552	CG33552	CG33552	dme04120	0.988	Ubiquitin mediated proteolysis
FBgn0038295	CG4154	Gyc88E	dme00230	0.986	Purine metabolism
FBgn0011241	CG10536	cbx	dme04120	0.986	Ubiquitin mediated proteolysis
FBgn0039668	CG2304	Trc8	dme04120	0.984	Ubiquitin mediated proteolysis
FBgn0036771	CG14353	CG14353	dme04120	0.982	Ubiquitin mediated proteolysis
FBgn0084033	CG41473	CG41473	dme03010	0.98	Ribosome
FBgn0044030	CG32531	mRpS14	dme03010	0.98	Ribosome
FBgn0083983	CG34147	mRpL34	dme03010	0.98	Ribosome
FBgn0053002	CG33002	mRpL27	dme03010	0.98	Ribosome
FBgn0037529	CG2957	mRpS9	dme03010	0.98	Ribosome
FBgn0044511	CG32854	mRpS21	dme03010	0.98	Ribosome
FBgn0030629	CG9123	CG9123	dme04120	0.98	Ubiquitin mediated proteolysis
FBgn0030693	CG8974	CG8974	dme04120	0.98	Ubiquitin mediated proteolysis
FBgn0085201	CG34172	CG34172	dme00190	0.978	Oxidative phosphorylation
FBgn0040506	CG17178	ACXE	dme00230	0.978	Purine metabolism
FBgn0259233	CG42331	CG42331	dme00680	0.976	Methane metabolism
FBgn0035317	CG13809	osm-1	dme00230	0.976	Purine metabolism
FBgn0043455	CG5986	CG5986	dme03010	0.976	Ribosome
FBgn0036135	CG7636	mRpL2	dme03010	0.976	Ribosome
FBgn0038453	CG10326	CG10326	dme03010	0.976	Ribosome
FBgn0033059	CG7845	CG7845	dme04120	0.976	Ubiquitin mediated proteolysis
FBgn0001301	CG7210	kel	dme04120	0.976	Ubiquitin mediated proteolysis
FBgn0250847	CG14034	CG14034	dme00561	0.974	Glycerolipid metabolism
FBgn0035534	CG15016	mRpS6	dme03010	0.974	Ribosome
FBgn0044510	CG40049	mRpS5	dme03010	0.974	Ribosome
FBgn0052581	CG32581	CG32581	dme04120	0.974	Ubiquitin mediated proteolysis
FBgn0085337	CG34308	CG34308	dme04120	0.974	Ubiquitin mediated proteolysis
FBgn0030873	CG15814	CG15814	dme04120	0.974	Ubiquitin mediated proteolysis
FBgn0037978	CG3571	CG3571	dme04120	0.972	Ubiquitin mediated proteolysis
FBgn0031384	CG4238	CG4238	dme04120	0.972	Ubiquitin mediated proteolysis
FBgn0030630	CG12608	CG12608	dme04120	0.972	Ubiquitin mediated proteolysis
FBgn0037712	CG16789	CG16789	dme00230	0.97	Purine metabolism
FBgn0040907	CG3712	mRpL33	dme03010	0.97	Ribosome
FBgn0033907	CG8338	mRpS16	dme03010	0.97	Ribosome
FBgn0039765	CG9688	mRpS18C	dme03010	0.97	Ribosome
FBgn0042112	CG18767	mRpL36	dme03010	0.97	Ribosome
FBgn0037608	CG8039	mRpL19	dme03010	0.97	Ribosome
FBgn0038125	CG8141	CG8141	dme04120	0.97	Ubiquitin mediated proteolysis
FBgn0031119	CG1812	CG1812	dme04120	0.97	Ubiquitin mediated proteolysis
FBgn0039159	CG13608	mRpS24	dme03010	0.968	Ribosome
FBgn0052486	CG32486	CG32486	dme04120	0.968	Ubiquitin mediated proteolysis
FBgn0034483	CG16894	CG16894	dme04120	0.966	Ubiquitin mediated proteolysis
FBgn0052167	CG32167	CG32167	dme00230	0.964	Purine metabolism
FBgn0036702	CG6512	CG6512	dme00230	0.964	Purine metabolism
FBgn0050345	CG30345	CG30345	dme00230	0.964	Purine metabolism
FBgn0058120	CG40120	CG40120	dme00230	0.964	Purine metabolism
FBgn0052640	CG32640	CG32640	dme00230	0.964	Purine metabolism
FBgn0085587	CG41266	CG41266	dme00230	0.964	Purine metabolism
FBgn0051347	CG31347	CG31347	dme00230	0.964	Purine metabolism
FBgn0085597	CG41281	CG41281	dme00230	0.964	Purine metabolism
FBgn0053497	CG33497	Sdic2	dme00230	0.964	Purine metabolism
FBgn0036335	CG11258	mRpL20	dme03010	0.964	Ribosome
FBgn0040230	CG6224	dbo	dme04120	0.964	Ubiquitin mediated proteolysis
FBgn0053116	CG33116	CG33116	dme00564	0.962	Glycerophospholipid metabolism
FBgn0259714	CG42368	CG42368	dme00680	0.962	Methane metabolism
FBgn0010408	CG3395	RpS9	dme03010	0.962	Ribosome
FBgn0004403	CG1524	RpS14a	dme03010	0.962	Ribosome
FBgn0031896	CG4502	CG4502	dme04120	0.962	Ubiquitin mediated proteolysis
FBgn0033860	CG18369	CG18369	dme00480	0.96	Glutathione metabolism
FBgn0053512	CG33512	dpr4	dme00680	0.96	Methane metabolism
FBgn0032849	CG10757	mRpS18B	dme03010	0.96	Ribosome
FBgn0031526	CG8838	CG8838	dme03010	0.96	Ribosome
FBgn0011787	CG5012	mRpL12	dme03010	0.958	Ribosome
FBgn0034232	CG4866	CG4866	dme03010	0.958	Ribosome
FBgn0063492	CG17533	GstE8	dme00480	0.956	Glutathione metabolism
FBgn0259677	CG42346	CG42346	dme00680	0.956	Methane metabolism
FBgn0040726	CG13439	dpr	dme00680	0.956	Methane metabolism
FBgn0032485	CG9426	CG9426	dme04120	0.956	Ubiquitin mediated proteolysis
FBgn0003651	CG11502	svp	dme04013	0.954	MAPK signaling pathway - fruit fly
FBgn0031431	CG3515	CG3515	dme00230	0.954	Purine metabolism
FBgn0035122	CG13880	mRpL17	dme03010	0.954	Ribosome
FBgn0040038	CG12423	CG12423	dme04120	0.954	Ubiquitin mediated proteolysis
FBgn0020257	CG9952	ppa	dme04120	0.952	Ubiquitin mediated proteolysis
FBgn0030514	CG9941	CG9941	dme04120	0.952	Ubiquitin mediated proteolysis
FBgn0038474	CG5184	mRpS11	dme03010	0.95	Ribosome
FBgn0030114	CG17754	CG17754	dme04120	0.95	Ubiquitin mediated proteolysis
FBgn0051450	CG31450	mRpS18A	dme03010	0.948	Ribosome
FBgn0064225	CG17489	RpL5	dme03010	0.946	Ribosome
FBgn0036990	CG5219	mRpL15	dme03010	0.946	Ribosome
FBgn0038628	CG14306	CG14306	dme04120	0.946	Ubiquitin mediated proteolysis
FBgn0030321	CG1703	CG1703	dme00230	0.944	Purine metabolism
FBgn0051717	CG31717	CG31717	dme00561	0.942	Glycerolipid metabolism
FBgn0034837	CG9871	RpL22-like	dme03010	0.942	Ribosome
FBgn0038307	CG4247	mRpS10	dme03010	0.942	Ribosome
FBgn0050357	CG30357	CG30357	dme04120	0.942	Ubiquitin mediated proteolysis
FBgn0035027	CG3511	CG3511	dme04120	0.942	Ubiquitin mediated proteolysis
FBgn0032479	CG16974	CG16974	dme00680	0.94	Methane metabolism
FBgn0022070	CG7989	l(2)k07824	dme00230	0.94	Purine metabolism
FBgn0031231	CG11488	mRpL10	dme03010	0.94	Ribosome
FBgn0001114	CG9280	Glt	dme00983	0.938	Drug metabolism - other enzymes
FBgn0034106	CG9068	CG9068	dme00230	0.938	Purine metabolism
FBgn0036931	CG14183	CG14183	dme00230	0.938	Purine metabolism
FBgn0033963	CG12857	CG12857	dme04120	0.938	Ubiquitin mediated proteolysis
FBgn0024992	CG2658	CG2658	dme00230	0.936	Purine metabolism
FBgn0083960	CG34124	CG34124	dme00230	0.936	Purine metabolism
FBgn0025366	CG5277	Ip259	dme03010	0.936	Ribosome
FBgn0035724	CG10064	CG10064	dme00230	0.934	Purine metabolism
FBgn0030786	CG4742	mRpL22	dme03010	0.934	Ribosome
FBgn0086364	CG12537	rdx	dme04120	0.934	Ubiquitin mediated proteolysis
FBgn0033408	CG8800	CG8800	dme00230	0.932	Purine metabolism
FBgn0053051	CG33051	CG33051	dme00230	0.932	Purine metabolism
FBgn0085211	CG34182	CG34182	dme03010	0.93	Ribosome
FBgn0004047	CG11129	Yp3	dme00561	0.928	Glycerolipid metabolism
FBgn0003714	CG7925	tko	dme03010	0.928	Ribosome
FBgn0039757	CG1883	RpS7	dme03010	0.928	Ribosome
FBgn0011769	CG4205	Fdxh	dme00190	0.926	Oxidative phosphorylation
FBgn0034745	CG4329	CG4329	dme00230	0.926	Purine metabolism
FBgn0032008	CG14277	CG14277	dme00230	0.926	Purine metabolism
FBgn0036332	CG11261	CG11261	dme04120	0.926	Ubiquitin mediated proteolysis
FBgn0030145	CG3099	CG3099	dme04120	0.926	Ubiquitin mediated proteolysis
FBgn0040309	CG1633	Jafrac1	dme00480	0.924	Glutathione metabolism
FBgn0051814	CG31814	CG31814	dme00680	0.924	Methane metabolism
FBgn0034906	CG13561	CG13561	dme00230	0.924	Purine metabolism
FBgn0030746	CG9981	CG9981	dme00230	0.924	Purine metabolism
FBgn0038234	CG3351	mRpL11	dme03010	0.924	Ribosome
FBgn0000559	CG2238	Ef2b	dme03010	0.924	Ribosome
FBgn0030684	CG8260	CG8260	dme04120	0.922	Ubiquitin mediated proteolysis
FBgn0052113	CG32113	CG32113	dme01030	0.92	Glycan structures - biosynthesis 1
FBgn0085382	CG34353	CG34353	dme00680	0.92	Methane metabolism
FBgn0053507	CG33507	dpr2	dme00680	0.92	Methane metabolism
FBgn0058378	CG40378	CG40378	dme00680	0.92	Methane metabolism
FBgn0033699	CG8857	RpS11	dme03010	0.92	Ribosome
FBgn0085352	CG34323	CG34323	dme00230	0.918	Purine metabolism
FBgn0033562	CG6751	CG6751	dme04120	0.918	Ubiquitin mediated proteolysis
FBgn0034396	CG15097	CG15097	dme04120	0.918	Ubiquitin mediated proteolysis
FBgn0038519	CG5826	Prx5037	dme00480	0.916	Glutathione metabolism
FBgn0035529	CG1319	CG1319	dme00190	0.916	Oxidative phosphorylation
FBgn0039817	CG15553	CG15553	dme00230	0.916	Purine metabolism
FBgn0050103	CG30103	CG30103	dme00230	0.916	Purine metabolism
FBgn0052641	CG32641	CG32641	dme00230	0.916	Purine metabolism
FBgn0023519	CG3109	mRpL16	dme03010	0.916	Ribosome
FBgn0037981	CG3169	Spt3	dme03022	0.914	Basal transcription factors
FBgn0030412	CG17762	tomosyn	dme00230	0.914	Purine metabolism
FBgn0031639	CG2937	mRpS2	dme03010	0.914	Ribosome
FBgn0036995	CG5195	CG5195	dme00680	0.912	Methane metabolism
FBgn0250755	CG42233	CG42233	dme00230	0.912	Purine metabolism
FBgn0053172	CG33172	CG33172	dme00230	0.912	Purine metabolism
FBgn0028697	CG17420	RpL15	dme03010	0.912	Ribosome
FBgn0038277	CG7014	RpS5b	dme03010	0.912	Ribosome
FBgn0051169	CG31169	CG31169	dme00564	0.91	Glycerophospholipid metabolism
FBgn0026261	CG4207	bonsai	dme03010	0.91	Ribosome
FBgn0011288	CG40452	Snap25	dme04130	0.91	SNARE interactions in vesicular transport
FBgn0050005	CG30005	CG30005	dme00480	0.908	Glutathione metabolism
FBgn0085414	CG34385	dpr12	dme00680	0.908	Methane metabolism
FBgn0053543	CG33543	CG33543	dme00680	0.908	Methane metabolism
FBgn0085420	CG34391	CG34391	dme00680	0.908	Methane metabolism
FBgn0032233	CG13140	dpr19	dme00680	0.908	Methane metabolism
FBgn0030808	CG4937	RhoGAP15B	dme00190	0.908	Oxidative phosphorylation
FBgn0024728	CG1783	Slip1	dme00230	0.908	Purine metabolism
FBgn0034826	CG13544	CG13544	dme00230	0.906	Purine metabolism
FBgn0028887	CG3491	CG3491	dme00230	0.906	Purine metabolism
FBgn0020623	CG5472	Pal	dme00230	0.906	Purine metabolism
FBgn0031186	CG14614	CG14614	dme00230	0.906	Purine metabolism
FBgn0030322	CG15220	CG15220	dme03030	0.904	DNA replication
FBgn0038397	CG10185	CG10185	dme00230	0.904	Purine metabolism
FBgn0036213	CG7283	RpL10Ab	dme03010	0.904	Ribosome
FBgn0028370	CG4192	kek3	dme00680	0.902	Methane metabolism
FBgn0259216	CG42316	RhoGAP102A	dme00190	0.902	Oxidative phosphorylation
FBgn0035367	CG12187	CG12187	dme00230	0.902	Purine metabolism
FBgn0001995	CG5818	mRpL4	dme03010	0.902	Ribosome
FBgn0035141	CG13892	Cypl	dme04120	0.902	Ubiquitin mediated proteolysis
FBgn0039799	CG15543	CG15543	dme00230	0.9	Purine metabolism
FBgn0037566	CG7494	mRpL1	dme03010	0.9	Ribosome
FBgn0033337	CG8272	CG8272	dme04120	0.9	Ubiquitin mediated proteolysis
FBgn0039451	CG6420	CG6420	dme00230	0.898	Purine metabolism
FBgn0036292	CG10646	CG10646	dme00230	0.898	Purine metabolism
FBgn0033485	CG1381	CG1381	dme03010	0.896	Ribosome
FBgn0039667	CG2010	CG2010	dme04120	0.896	Ubiquitin mediated proteolysis
FBgn0053548	CG33548	msta	dme00310	0.894	Lysine degradation
FBgn0033520	CG12405	Prx2540-1	dme00680	0.894	Methane metabolism
FBgn0040389	CG14048	mRpL14	dme03010	0.894	Ribosome
FBgn0051807	CG31807	CG31807	dme04120	0.894	Ubiquitin mediated proteolysis
FBgn0026371	CG7186	SAK	dme04110	0.892	Cell cycle
FBgn0038202	CG12402	CG12402	dme04120	0.892	Ubiquitin mediated proteolysis
FBgn0050349	CG30349	CG30349	dme00230	0.89	Purine metabolism
FBgn0001313	CG17866	kl-2	dme00230	0.89	Purine metabolism
FBgn0085326	CG34297	CG34297	dme04120	0.89	Ubiquitin mediated proteolysis
FBgn0036128	CG11801	Elo68beta	dme00632	0.888	Benzoate degradation via CoA ligation
FBgn0032120	CG33298	CG33298	dme00230	0.888	Purine metabolism
FBgn0035243	CG13926	CG13926	dme00240	0.888	Pyrimidine metabolism
FBgn0030686	CG8288	mRpL3	dme03010	0.888	Ribosome
FBgn0034286	CG33996	dpr13	dme00680	0.886	Methane metabolism
FBgn0030466	CG15744	CG15744	dme00680	0.886	Methane metabolism
FBgn0087007	CG42230	bbg	dme00230	0.886	Purine metabolism
FBgn0032935	CG8678	CG8678	dme00230	0.886	Purine metabolism
FBgn0038385	CG4221	CG4221	dme04120	0.886	Ubiquitin mediated proteolysis
FBgn0035587	CG4623	CG4623	dme00480	0.884	Glutathione metabolism
FBgn0030322	CG15220	CG15220	dme03420	0.884	Nucleotide excision repair
FBgn0039673	CG7568	CG7568	dme00230	0.884	Purine metabolism
FBgn0034452	CG11237	Oseg6	dme00230	0.884	Purine metabolism
FBgn0038309	CG6499	CG6499	dme00230	0.884	Purine metabolism
FBgn0038606	CG15803	CG15803	dme00230	0.884	Purine metabolism
FBgn0036207	CG10907	CG10907	dme04120	0.884	Ubiquitin mediated proteolysis
FBgn0031996	CG8460	CG8460	dme00530	0.882	Aminosugars metabolism
FBgn0052072	CG32072	Elo68alpha	dme00632	0.882	Benzoate degradation via CoA ligation
FBgn0030555	CG1839	Fbxl4	dme04120	0.882	Ubiquitin mediated proteolysis
FBgn0032431	CG5435	CG5435	dme00230	0.88	Purine metabolism
FBgn0035268	CG8001	CG8001	dme00230	0.88	Purine metabolism
FBgn0022288	CG12792	l(2)09851	dme00230	0.88	Purine metabolism
FBgn0037648	CG11975	CG11975	dme00230	0.88	Purine metabolism
FBgn0053647	CG33647	CG33647	dme00240	0.88	Pyrimidine metabolism
FBgn0036145	CG7607	CG7607	dme00680	0.878	Methane metabolism
FBgn0015393	CG3949	hoip	dme03010	0.878	Ribosome
FBgn0033639	CG9003	CG9003	dme04120	0.878	Ubiquitin mediated proteolysis
FBgn0034540	CG11136	CG11136	dme00680	0.876	Methane metabolism
FBgn0037295	CG12591	dpr16	dme00680	0.876	Methane metabolism
FBgn0031651	CG8849	mRpL24	dme03010	0.876	Ribosome
FBgn0000351	CG11330	cort	dme04120	0.876	Ubiquitin mediated proteolysis
FBgn0085190	CG34161	CG34161	dme00632	0.874	Benzoate degradation via CoA ligation
FBgn0037993	CG10095	dpr15	dme00680	0.874	Methane metabolism
FBgn0053502	CG33502	CG33502	dme00230	0.874	Purine metabolism
FBgn0029905	CG3075	CG3075	dme00240	0.874	Pyrimidine metabolism
FBgn0052847	CG32847	CG32847	dme04120	0.874	Ubiquitin mediated proteolysis
FBgn0002930	CG1857	nec	dmelJNK	0.872	JNK signaling pathway
FBgn0040823	CG14162	dpr6	dme00680	0.872	Methane metabolism
FBgn0033674	CG8964	CG8964	dme00680	0.872	Methane metabolism
FBgn0030510	CG12177	CG12177	dme00230	0.872	Purine metabolism
FBgn0032236	CG5108	mRpS7	dme03010	0.872	Ribosome
FBgn0035479	CG14983	CG14983	dme04120	0.872	Ubiquitin mediated proteolysis
FBgn0031816	CG16947	CG16947	dme04120	0.872	Ubiquitin mediated proteolysis
FBgn0004465	CG4086	Su(P)	dme00480	0.87	Glutathione metabolism
FBgn0031837	CG11320	CG11320	dme00680	0.87	Methane metabolism
FBgn0250829	CG31369	PQBP-1	dme00680	0.87	Methane metabolism
FBgn0085658	CG41497	CG41497	dme00230	0.87	Purine metabolism
FBgn0003978	CG10728	vls	dme04120	0.87	Ubiquitin mediated proteolysis
FBgn0027572	CG5009	CG5009	dme00071	0.868	Fatty acid metabolism
FBgn0031426	CG18641	CG18641	dme00561	0.868	Glycerolipid metabolism
FBgn0034360	CG10927	CG10927	dme00240	0.868	Pyrimidine metabolism
FBgn0003716	CG14026	tkv	dme04350	0.868	TGF-beta signaling pathway
FBgn0033471	CG12134	CG12134	dme04120	0.868	Ubiquitin mediated proteolysis
FBgn0036795	CG18233	CG18233	dme00330	0.866	Arginine and proline metabolism
FBgn0039058	CG4624	CG4624	dme00190	0.866	Oxidative phosphorylation
FBgn0051030	CG31030	CG31030	dme00190	0.866	Oxidative phosphorylation
FBgn0040387	CG14045	CG14045	dme00230	0.866	Purine metabolism
FBgn0035422	CG12740	RpL28	dme03010	0.866	Ribosome
FBgn0037107	CG7166	CG7166	dme00680	0.864	Methane metabolism
FBgn0015038	CG4485	Cyp9b1	dme00626	0.864	Naphthalene and anthracene degradation
FBgn0038674	CG14285	CG14285	dme04120	0.864	Ubiquitin mediated proteolysis
FBgn0040493	CG7340	granny-smith	dme00480	0.862	Glutathione metabolism
FBgn0034183	CG9642	CG9642	dme00310	0.862	Lysine degradation
FBgn0023514	CG14805	CG14805	dme04120	0.862	Ubiquitin mediated proteolysis
FBgn0040528	CG15864	CG15864	dme00330	0.86	Arginine and proline metabolism
FBgn0034928	CG13562	CG13562	dme00561	0.86	Glycerolipid metabolism
FBgn0023518	CG3848	trr	dme00310	0.86	Lysine degradation
FBgn0038869	CG3353	CG3353	dme00310	0.86	Lysine degradation
FBgn0036146	CG14141	CG14141	dme00680	0.86	Methane metabolism
FBgn0035891	CG7161	Oseg1	dme00230	0.86	Purine metabolism
FBgn0250786	CG3733	Chd1	dme00230	0.86	Purine metabolism
FBgn0033653	CG13192	CG13192	dme04120	0.86	Ubiquitin mediated proteolysis
FBgn0004107	CG10498	cdc2c	dme04110	0.858	Cell cycle
FBgn0037773	CG5359	CG5359	dme00230	0.858	Purine metabolism
FBgn0050000	CG30000	CG30000	dme00480	0.856	Glutathione metabolism
FBgn0010453	CG4698	Wnt4	dme04340	0.856	Hedgehog signaling pathway
FBgn0034083	CG8434	lbk	dme00680	0.856	Methane metabolism
FBgn0033005	CG3107	CG3107	dme00190	0.856	Oxidative phosphorylation
FBgn0052823	CG32823	Sdic3	dme00230	0.856	Purine metabolism
FBgn0032749	CG10493	Phlpp	dme00230	0.856	Purine metabolism
FBgn0053051	CG33051	CG33051	dme00240	0.856	Pyrimidine metabolism
FBgn0051013	CG31013	CG31013	dme00330	0.854	Arginine and proline metabolism
FBgn0040308	CG1274	Jafrac2	dme00480	0.854	Glutathione metabolism
FBgn0030828	CG5162	CG5162	dme00561	0.854	Glycerolipid metabolism
FBgn0020251	CG8339	sfl	dme00534	0.854	Heparan sulfate biosynthesis
FBgn0033235	CG8728	CG8728	dme00190	0.854	Oxidative phosphorylation
FBgn0029905	CG3075	CG3075	dme00230	0.854	Purine metabolism
FBgn0035170	CG12191	dpr20	dme00680	0.852	Methane metabolism
FBgn0000057	CG5124	adp	dme00230	0.852	Purine metabolism
FBgn0028926	CG4185	NC2beta	dme00240	0.852	Pyrimidine metabolism
FBgn0039270	CG11820	CG11820	dme04120	0.852	Ubiquitin mediated proteolysis
FBgn0035207	CG9153	CG9153	dme04120	0.852	Ubiquitin mediated proteolysis
FBgn0036794	CG18234	CG18234	dme00330	0.85	Arginine and proline metabolism
FBgn0052791	CG32791	CG32791	dme00680	0.85	Methane metabolism
FBgn0013810	CG5526	Dhc36C	dme00230	0.85	Purine metabolism
FBgn0015808	CG17320	ScpX	dme00280	0.85	Valine, leucine and isoleucine degradation
FBgn0037908	CG5308	dpr5	dme00680	0.848	Methane metabolism
FBgn0085353	CG34324	CG34324	dme00230	0.848	Purine metabolism
FBgn0034274	CG10931	CG10931	dme00230	0.848	Purine metabolism
FBgn0052500	CG32500	CG32500	dme00230	0.848	Purine metabolism
FBgn0037635	CG9837	CG9837	dme04130	0.848	SNARE interactions in vesicular transport
FBgn0031229	CG3436	CG3436	dme04120	0.848	Ubiquitin mediated proteolysis
FBgn0030576	CG15890	CG15890	dme00230	0.846	Purine metabolism
FBgn0032391	CG5202	escl	dme04120	0.846	Ubiquitin mediated proteolysis
FBgn0053499	CG33499	Sdic4	dme00230	0.844	Purine metabolism
FBgn0010317	CG10308	CycJ	dme04110	0.842	Cell cycle
FBgn0000629	CG6502	E(z)	dme00310	0.842	Lysine degradation
FBgn0031725	CG14010	CG14010	dme00680	0.842	Methane metabolism
FBgn0038570	CG7217	CG7217	dme00680	0.842	Methane metabolism
FBgn0030357	CG2471	Sclp	dme00230	0.842	Purine metabolism
FBgn0032395	CG6734	CG6734	dme00230	0.842	Purine metabolism
FBgn0051361	CG31361	dpr17	dme00680	0.84	Methane metabolism
FBgn0053547	CG33547	Rim	dme00230	0.84	Purine metabolism
FBgn0039485	CG17189	CG17189	dme04130	0.84	SNARE interactions in vesicular transport
FBgn0037974	CG12224	CG12224	dme00561	0.838	Glycerolipid metabolism
FBgn0038282	CG33485	dpr9	dme00680	0.838	Methane metabolism
FBgn0052600	CG32600	dpr8	dme00680	0.838	Methane metabolism
FBgn0031374	CG7337	CG7337	dme00230	0.838	Purine metabolism
FBgn0051469	CG31469	CG31469	dme00740	0.838	Riboflavin metabolism
FBgn0085537	CG40928	CG40928	dme00564	0.836	Glycerophospholipid metabolism
FBgn0040271	CG6725	Sulf1	dme00531	0.836	Glycosaminoglycan degradation
FBgn0038811	CG4159	CG4159	dme00240	0.836	Pyrimidine metabolism
FBgn0005779	CG8822	PpD6	dme04310	0.836	Wnt signaling pathway
FBgn0032484	CG9431	kek4	dme00680	0.834	Methane metabolism
FBgn0033140	CG12836	CG12836	dme00230	0.834	Purine metabolism
FBgn0034476	CG8595	Toll-7	dme00680	0.832	Methane metabolism
FBgn0003984	CG10491	vn	dme00680	0.83	Methane metabolism
FBgn0037037	CG10588	CG10588	dme00190	0.83	Oxidative phosphorylation
FBgn0067861	CG9580	Sdic1	dme00230	0.83	Purine metabolism
FBgn0043025	CG32178	Msi	dme00230	0.83	Purine metabolism
FBgn0061515	CG6513	endos	dme00240	0.83	Pyrimidine metabolism
FBgn0024997	CG2681	CG2681	dme04120	0.83	Ubiquitin mediated proteolysis
FBgn0001114	CG9280	Glt	dme00960	0.828	Alkaloid biosynthesis II
FBgn0051021	CG31021	CG31021	dme00330	0.828	Arginine and proline metabolism
FBgn0050274	CG30274	CG30274	dme00330	0.828	Arginine and proline metabolism
FBgn0054041	CG34041	CG34041	dme00330	0.828	Arginine and proline metabolism
FBgn0037498	CG10029	CG10029	dme00680	0.828	Methane metabolism
FBgn0011219	CG31605	Bsg	dme00680	0.828	Methane metabolism
FBgn0031432	CG9964	Cyp309a1	dme00626	0.828	Naphthalene and anthracene degradation
FBgn0036195	CG6053	CG6053	dme00230	0.828	Purine metabolism
FBgn0043001	CG15736	Chrac-16	dme00240	0.828	Pyrimidine metabolism
FBgn0033954	CG12860	CG12860	dme03010	0.828	Ribosome
FBgn0039705	CG31033	CG31033	dme00230	0.826	Purine metabolism
FBgn0023510	CG17766	CG17766	dme00230	0.826	Purine metabolism
FBgn0086895	CG8241	pea	dme00230	0.826	Purine metabolism
FBgn0033540	CG11887	StIP	dme00230	0.826	Purine metabolism
FBgn0037815	CG4043	Rrp46	dme00240	0.826	Pyrimidine metabolism
FBgn0031127	CG1835	CG1835	dme03010	0.826	Ribosome
FBgn0033527	CG11777	CG11777	dme04120	0.826	Ubiquitin mediated proteolysis
FBgn0015402	CG2899	ksr	dme04013	0.824	MAPK signaling pathway - fruit fly
FBgn0039617	CG14521	CG14521	dme00680	0.824	Methane metabolism
FBgn0053995	CG33995	CG33995	dme00230	0.824	Purine metabolism
FBgn0031479	CG3083	Prx6005	dme00680	0.822	Methane metabolism
FBgn0036888	CG9330	CG9330	dme00230	0.822	Purine metabolism
FBgn0032660	CG15150	elfless	dme04120	0.822	Ubiquitin mediated proteolysis
FBgn0001247	CG5517	Ide	dme00190	0.82	Oxidative phosphorylation
FBgn0034655	CG10307	CG10307	dme00230	0.82	Purine metabolism
FBgn0250850	CG30149	rig	dme00230	0.82	Purine metabolism
FBgn0250847	CG14034	CG14034	dme00564	0.818	Glycerophospholipid metabolism
FBgn0032891	CG9333	Oseg5	dme00230	0.818	Purine metabolism
FBgn0039967	CG17925	CG17925	dme04120	0.818	Ubiquitin mediated proteolysis
FBgn0001085	CG17697	fz	dme04310	0.818	Wnt signaling pathway
FBgn0015376	CG33122	cutlet	dme03420	0.816	Nucleotide excision repair
FBgn0030827	CG18258	CG18258	dme00561	0.814	Glycerolipid metabolism
FBgn0028646	CG2139	aralar1	dme00230	0.814	Purine metabolism
FBgn0031721	CG14017	CG14017	dme00240	0.814	Pyrimidine metabolism
FBgn0027279	CG14616	l(1)G0196	dme00740	0.814	Riboflavin metabolism
FBgn0030102	CG12119	CG12119	dme00310	0.812	Lysine degradation
FBgn0036490	CG6888	CG6888	dme00680	0.812	Methane metabolism
FBgn0013762	CG8203	Cdk5	dme04110	0.81	Cell cycle
FBgn0032127	CG13114	CG13114	dme00230	0.81	Purine metabolism
FBgn0029995	CG2256	CG2256	dme00230	0.81	Purine metabolism
FBgn0032816	CG10447	CG10447	dme00240	0.81	Pyrimidine metabolism
FBgn0052677	CG32677	X11Lbeta	dme00230	0.808	Purine metabolism
FBgn0028897	CG4935	CG4935	dme00230	0.808	Purine metabolism
FBgn0033052	CG33131	SCAP	dme00230	0.808	Purine metabolism
FBgn0023096	CG15148	btv	dme00230	0.808	Purine metabolism
FBgn0052687	CG32687	CG32687	dme00230	0.808	Purine metabolism
FBgn0028856	CG18063	CG18063	dme00230	0.808	Purine metabolism
FBgn0053051	CG33051	CG33051	dme03020	0.808	RNA polymerase
FBgn0000633	CG17716	fas	dme00680	0.806	Methane metabolism
FBgn0051708	CG31708	CG31708	dme00680	0.806	Methane metabolism
FBgn0036007	CG3424	path	dmeINSULIN	0.804	Insulin/AKT pathway
FBgn0051646	CG31646	CG31646	dme00680	0.804	Methane metabolism
FBgn0035575	CG7509	CG7509	dme00680	0.804	Methane metabolism
FBgn0082585	CG30023	sprt	dme00230	0.804	Purine metabolism
FBgn0053202	CG33202	dpr11	dme00680	0.802	Methane metabolism
FBgn0052557	CG32557	CG32557	dme00860	0.802	Porphyrin and chlorophyll metabolism
FBgn0061361	CG33786	CG33786	dme00240	0.802	Pyrimidine metabolism
FBgn0053116	CG33116	CG33116	dme00440	0.8	Aminophosphonate metabolism
FBgn0038286	CG6966	CG6966	dme00564	0.8	Glycerophospholipid metabolism
FBgn0017590	CG6669	klg	dme00680	0.8	Methane metabolism
FBgn0038597	CG8064	CG8064	dme00230	0.8	Purine metabolism
FBgn0034976	CG4049	CG4049	dme00230	0.8	Purine metabolism
FBgn0035034	CG3565	CG3565	dme00230	0.8	Purine metabolism
FBgn0039374	CG17770	CG17770	dme00230	0.8	Purine metabolism
FBgn0259822	CG42403	Ca-beta	dme00230	0.8	Purine metabolism
FBgn0037533	CG2791	CG2791	dme00500	0.8	Starch and sucrose metabolism
FBgn0029905	CG3075	CG3075	dme03410	0.798	Base excision repair
FBgn0053147	CG33147	Hs3st-A	dme00534	0.798	Heparan sulfate biosynthesis
FBgn0051721	CG31721	Trim9	dme04120	0.798	Ubiquitin mediated proteolysis
FBgn0031344	CG7420	CG7420	dme04120	0.798	Ubiquitin mediated proteolysis
FBgn0043900	CG11518	pygo	dme04310	0.798	Wnt signaling pathway
FBgn0038499	CG31256	Brf	dme03022	0.796	Basal transcription factors
FBgn0003310	CG4385	S	dme04320	0.796	Dorso-ventral axis formation
FBgn0037973	CG18547	CG18547	dme00561	0.796	Glycerolipid metabolism
FBgn0031627	CG15630	CG15630	dme00680	0.796	Methane metabolism
FBgn0034717	CG5819	CG5819	dme00680	0.796	Methane metabolism
FBgn0036564	CG5241	Taspase1	dme00511	0.796	N-Glycan degradation
FBgn0031782	CG9226	CG9226	dme00230	0.796	Purine metabolism
FBgn0037573	CG7483	eIF4AIII	dme00230	0.796	Purine metabolism
FBgn0004925	CG9946	eIF-2alpha	dme03010	0.796	Ribosome
FBgn0037885	CG17721	CG17721	dme04120	0.796	Ubiquitin mediated proteolysis
FBgn0037973	CG18547	CG18547	dme00040	0.794	Pentose and glucuronate interconversions
FBgn0036916	CG8025	Mtr3	dme00240	0.794	Pyrimidine metabolism
FBgn0034646	CG9862	Rae1	dme04110	0.792	Cell cycle
FBgn0030700	CG15914	CG15914	dme01030	0.792	Glycan structures - biosynthesis 1
FBgn0023095	CG11282	caps	dme00680	0.792	Methane metabolism
FBgn0035296	CG11814	CG11814	dme00230	0.792	Purine metabolism
FBgn0052758	CG32758	CG32758	dme00230	0.792	Purine metabolism
FBgn0038319	CG31478	mRpL9	dme03010	0.792	Ribosome
FBgn0034346	CG12263	CG12263	dme00361	0.79	gamma-Hexachlorocyclohexane degradation
FBgn0036839	CG18136	CG18136	dme00310	0.79	Lysine degradation
FBgn0034893	CG5479	mRpL43	dme00190	0.79	Oxidative phosphorylation
FBgn0028496	CG30116	CG30116	dme00230	0.79	Purine metabolism
FBgn0027617	CG5808	CG5808	dme04120	0.79	Ubiquitin mediated proteolysis
FBgn0036796	CG18231	CG18231	dme00330	0.788	Arginine and proline metabolism
FBgn0033427	CG1868	CG1868	dme00310	0.788	Lysine degradation
FBgn0036646	CG18217	CG18217	dme00230	0.788	Purine metabolism
FBgn0015038	CG4485	Cyp9b1	dme00903	0.786	Limonene and pinene degradation
FBgn0050503	CG30503	CG30503	dme00564	0.784	Glycerophospholipid metabolism
FBgn0039431	CG6490	CG6490	dme00680	0.784	Methane metabolism
FBgn0003089	CG9614	pip	dme00534	0.782	Heparan sulfate biosynthesis
FBgn0038638	CG7702	CG7702	dme00680	0.782	Methane metabolism
FBgn0015399	CG12283	kek1	dme00680	0.782	Methane metabolism
FBgn0032705	CG10346	Grip71	dme00230	0.782	Purine metabolism
FBgn0004237	CG12749	Hrb87F	dme03010	0.782	Ribosome
FBgn0003391	CG3722	shg	dme04310	0.782	Wnt signaling pathway
FBgn0039380	CG5890	CG5890	dme04310	0.782	Wnt signaling pathway
FBgn0003862	CG8651	trx	dme00310	0.78	Lysine degradation
FBgn0036515	CG12304	CG12304	dme00480	0.778	Glutathione metabolism
FBgn0039044	CG33336	p53	dme03420	0.778	Nucleotide excision repair
FBgn0032436	CG5418	CG5418	dme00230	0.778	Purine metabolism
FBgn0003943	CG11624	Ubi-p63E	dme03010	0.778	Ribosome
FBgn0040309	CG1633	Jafrac1	dme00680	0.776	Methane metabolism
FBgn0001257	CG15009	ImpL2	dme00680	0.776	Methane metabolism
FBgn0041244	CG31622	Gr39a	dme00190	0.776	Oxidative phosphorylation
FBgn0085725	CG41623	CG41623	dme00190	0.776	Oxidative phosphorylation
FBgn0085468	CG34439	CG34439	dme00190	0.776	Oxidative phosphorylation
FBgn0036926	CG7646	CG7646	dme00230	0.776	Purine metabolism
FBgn0033061	CG14590	CG14590	dme00310	0.774	Lysine degradation
FBgn0039728	CG7896	CG7896	dme00680	0.774	Methane metabolism
FBgn0036853	CG9730	mRpL21	dme03010	0.774	Ribosome
FBgn0039360	CG4774	CG4774	dme00564	0.772	Glycerophospholipid metabolism
FBgn0050359	CG30359	CG30359	dme00500	0.772	Starch and sucrose metabolism
FBgn0024977	CG2709	CG2709	dme04120	0.772	Ubiquitin mediated proteolysis
FBgn0037384	CG10981	CG10981	dme04120	0.772	Ubiquitin mediated proteolysis
FBgn0034999	CG3394	CG3394	dme00071	0.768	Fatty acid metabolism
FBgn0030747	CG4301	CG4301	dme00230	0.768	Purine metabolism
FBgn0050005	CG30005	CG30005	dme00980	0.766	Metabolism of xenobiotics by cytochrome P450
FBgn0038350	CG18516	CG18516	dme00230	0.766	Purine metabolism
FBgn0035204	CG2277	CG2277	dme00240	0.766	Pyrimidine metabolism
FBgn0027572	CG5009	CG5009	dme00280	0.766	Valine, leucine and isoleucine degradation
FBgn0052311	CG33484	zormin	dme00680	0.764	Methane metabolism
FBgn0037974	CG12224	CG12224	dme00040	0.764	Pentose and glucuronate interconversions
FBgn0083969	CG34133	CG34133	dme00230	0.764	Purine metabolism
FBgn0028487	CG9611	CG9611	dme00230	0.764	Purine metabolism
FBgn0085429	CG34400	CG34400	dme00230	0.764	Purine metabolism
FBgn0030973	CG7332	CG7332	dme00230	0.764	Purine metabolism
FBgn0053704	CG33704	CG33704	dme03010	0.764	Ribosome
FBgn0051371	CG31371	CG31371	dme00330	0.762	Arginine and proline metabolism
FBgn0010238	CG12369	Lac	dme00680	0.762	Methane metabolism
FBgn0038519	CG5826	Prx5037	dme00680	0.762	Methane metabolism
FBgn0034455	CG11007	CG11007	dme00680	0.762	Methane metabolism
FBgn0002891	CG1925	mus205	dme03430	0.762	Mismatch repair
FBgn0034908	CG5543	CG5543	dme00230	0.762	Purine metabolism
FBgn0039304	CG10425	CG10425	dme00624	0.76	1- and 2-Methylnaphthalene degradation
FBgn0031473	CG3104	CG3104	dme00564	0.76	Glycerophospholipid metabolism
FBgn0086909	CG31751	CG31751	dmeINSULIN	0.76	Insulin/AKT pathway
FBgn0031432	CG9964	Cyp309a1	dme00903	0.76	Limonene and pinene degradation
FBgn0030257	CG11160	CG11160	dme00310	0.76	Lysine degradation
FBgn0050103	CG30103	CG30103	dme00760	0.76	Nicotinate and nicotinamide metabolism
FBgn0037989	CG14741	CG14741	dme00230	0.76	Purine metabolism
FBgn0031692	CG6514	TpnC25D	dme00230	0.76	Purine metabolism
FBgn0039767	CG2218	CG2218	dme04120	0.76	Ubiquitin mediated proteolysis
FBgn0037975	CG3397	CG3397	dme00561	0.758	Glycerolipid metabolism
FBgn0085476	CG34447	CG34447	dme00561	0.758	Glycerolipid metabolism
FBgn0027375	CG4879	RecQ5	dme00230	0.758	Purine metabolism
FBgn0034566	CG9313	CG9313	dme00230	0.758	Purine metabolism
FBgn0034151	CG15617	CG15617	dme00230	0.758	Purine metabolism
FBgn0011305	CG5655	Rsf1	dme03010	0.758	Ribosome
FBgn0033609	CG13213	CG13213	dme04120	0.758	Ubiquitin mediated proteolysis
FBgn0039504	CG14260	CG14260	dme04120	0.758	Ubiquitin mediated proteolysis
FBgn0015808	CG17320	ScpX	dme00071	0.756	Fatty acid metabolism
FBgn0040271	CG6725	Sulf1	dme01032	0.756	Glycan structures - degradation
FBgn0003285	CG4125	rst	dme00680	0.756	Methane metabolism
FBgn0010246	CG9155	Myo61F	dme00230	0.756	Purine metabolism
FBgn0031773	CG9144	CG9144	dme00230	0.756	Purine metabolism
FBgn0085318	CG34289	CG34289	dme04120	0.754	Ubiquitin mediated proteolysis
FBgn0033388	CG8046	CG8046	dme00230	0.752	Purine metabolism
FBgn0039650	CG11900	CG11900	dme00230	0.752	Purine metabolism
FBgn0038348	CG18519	CG18519	dme00230	0.752	Purine metabolism
FBgn0031769	CG9135	CG9135	dme04120	0.752	Ubiquitin mediated proteolysis
FBgn0033382	CG8058	CG8058	dme00561	0.75	Glycerolipid metabolism
FBgn0029137	CG6618	Patsas	dme00564	0.75	Glycerophospholipid metabolism
FBgn0010482	CG9432	l(2)01289	dme00680	0.75	Methane metabolism
FBgn0030322	CG15220	CG15220	dme03430	0.75	Mismatch repair
FBgn0053969	CG33969	CG33969	dme00230	0.75	Purine metabolism
FBgn0039530	CG5586	Tusp	dme00230	0.75	Purine metabolism
FBgn0030479	CG1987	Rbp1-like	dme03010	0.75	Ribosome
FBgn0015618	CG10572	Cdk8	dme04110	0.748	Cell cycle
FBgn0025725	CG7961	alphaCop	dme00230	0.748	Purine metabolism
FBgn0085370	CG34341	Pde11	dme00230	0.748	Purine metabolism
FBgn0050344	CG30344	CG30344	dme00230	0.748	Purine metabolism
FBgn0039129	CG5338	RpS19b	dme03010	0.748	Ribosome
FBgn0039867	CG2261	CstF-50	dme04120	0.748	Ubiquitin mediated proteolysis
FBgn0010452	CG11280	trn	dme00680	0.746	Methane metabolism
FBgn0030511	CG11158	CG11158	dme00230	0.746	Purine metabolism
FBgn0027598	CG31012	CG31012	dme00230	0.746	Purine metabolism
FBgn0038000	CG10014	CG10014	dme00230	0.746	Purine metabolism
FBgn0051302	CG31302	CG31302	dme00230	0.746	Purine metabolism
FBgn0032487	CG15481	Ski6	dme00240	0.746	Pyrimidine metabolism
FBgn0029973	CR11386	CR11386	dme03010	0.746	Ribosome
FBgn0050005	CG30005	CG30005	dme00982	0.744	Drug metabolism - cytochrome P450
FBgn0034420	CG10737	CG10737	dme04070	0.744	Phosphatidylinositol signaling system
FBgn0259171	CG42276	Pde9	dme00230	0.744	Purine metabolism
FBgn0034876	CG3957	wmd	dme00230	0.744	Purine metabolism
FBgn0033607	CG9062	CG9062	dme00230	0.744	Purine metabolism
FBgn0036892	CG8798	CG8798	dme00230	0.744	Purine metabolism
FBgn0000497	CG17941	ds	dme04310	0.744	Wnt signaling pathway
FBgn0029963	CG10920	CG10920	dme04020	0.742	Calcium signaling pathway
FBgn0052649	CG32649	CG32649	dmeINSULIN	0.742	Insulin/AKT pathway
FBgn0032816	CG10447	CG10447	dme00230	0.742	Purine metabolism
FBgn0039038	CG6688	CG6688	dme00230	0.742	Purine metabolism
FBgn0030897	CG5744	Frq1	dme04310	0.742	Wnt signaling pathway
FBgn0050503	CG30503	CG30503	dme00591	0.74	Linoleic acid metabolism
FBgn0035204	CG2277	CG2277	dme00230	0.74	Purine metabolism
FBgn0038655	CG14297	CG14297	dme00740	0.74	Riboflavin metabolism
FBgn0038390	CG5083	Rbf2	dme04110	0.738	Cell cycle
FBgn0085477	CG34448	CG34448	dme00561	0.738	Glycerolipid metabolism
FBgn0026374	CG8497	Rhp	dme00230	0.738	Purine metabolism
FBgn0051368	CG31368	CG31368	dme00230	0.738	Purine metabolism
FBgn0035300	CG1139	CG1139	dme04140	0.738	Regulation of autophagy
FBgn0033785	CG13320	Sans	dme00564	0.736	Glycerophospholipid metabolism
FBgn0034986	CG4326	mRpS17	dme03010	0.736	Ribosome
FBgn0032725	CG10679	Nedd8	dme03010	0.736	Ribosome
FBgn0043010	CG4643	CG4643	dme04120	0.736	Ubiquitin mediated proteolysis
FBgn0250910	CG42244	Octbeta3R	dme04020	0.734	Calcium signaling pathway
FBgn0038918	CG6690	CG6690	dme00982	0.734	Drug metabolism - cytochrome P450
FBgn0026741	CG12373	mRpL18	dme03010	0.734	Ribosome
FBgn0026318	CG10961	Traf6	dme04120	0.734	Ubiquitin mediated proteolysis
FBgn0023516	CG14815	CG14815	dme04120	0.734	Ubiquitin mediated proteolysis
FBgn0038609	CG7671	CG7671	dme04120	0.734	Ubiquitin mediated proteolysis
FBgn0086784	CG8739	stmA	dmeINSULIN	0.732	Insulin/AKT pathway
FBgn0259818	CG42399	CG42399	dmeINSULIN	0.732	Insulin/AKT pathway
FBgn0030734	CG9911	CG9911	dme00680	0.732	Methane metabolism
FBgn0028500	CG9063	CG9063	dme00230	0.732	Purine metabolism
FBgn0046222	CG1109	CG1109	dme00230	0.732	Purine metabolism
FBgn0051475	CG31475	CG31475	dme00230	0.732	Purine metabolism
FBgn0053505	CG33505	CG33505	dme00230	0.732	Purine metabolism
FBgn0000639	CG17285	Fbp1	dme00740	0.732	Riboflavin metabolism
FBgn0039562	CG5520	Gp93	dme03010	0.732	Ribosome
FBgn0032720	CG10603	mRpL13	dme03010	0.732	Ribosome
FBgn0024179	CG10776	wit	dme04350	0.732	TGF-beta signaling pathway
FBgn0038163	CG10841	CG10841	dme04020	0.73	Calcium signaling pathway
FBgn0028499	CG7985	CG7985	dme01032	0.73	Glycan structures - degradation
FBgn0010504	CG11546	kermit	dme00230	0.73	Purine metabolism
FBgn0034774	CG13526	CG13526	dme00230	0.73	Purine metabolism
FBgn0032127	CG13114	CG13114	dme00240	0.73	Pyrimidine metabolism
FBgn0038830	CG17272	CG17272	dme00230	0.728	Purine metabolism
FBgn0029676	CG2947	CG2947	dme04120	0.728	Ubiquitin mediated proteolysis
FBgn0031229	CG3436	CG3436	dme04110	0.726	Cell cycle
FBgn0038271	CG3731	CG3731	dme00190	0.726	Oxidative phosphorylation
FBgn0051063	CG31063	CG31063	dme00230	0.726	Purine metabolism
FBgn0030358	CG10362	CG10362	dme00230	0.726	Purine metabolism
FBgn0051294	CG31294	CG31294	dme04120	0.726	Ubiquitin mediated proteolysis
FBgn0032973	CG6675	CG6675	dme00561	0.724	Glycerolipid metabolism
FBgn0029529	CG13365	CG13365	dme00190	0.724	Oxidative phosphorylation
FBgn0013348	CG2981	TpnC41C	dme00230	0.724	Purine metabolism
FBgn0032798	CG10132	CG10132	dme00230	0.724	Purine metabolism
FBgn0033526	CG12892	Caf1-105	dme00230	0.724	Purine metabolism
FBgn0038923	CG13410	mRpL35	dme03010	0.724	Ribosome
FBgn0030122	CG16892	CG16892	dme04120	0.724	Ubiquitin mediated proteolysis
FBgn0023177	CG32505	Pp4-19C	dme04310	0.724	Wnt signaling pathway
FBgn0038805	CG4217	TFAM	dme03410	0.722	Base excision repair
FBgn0030717	CG8931	CG8931	dme04020	0.722	Calcium signaling pathway
FBgn0035312	CG15820	CG15820	dme00561	0.722	Glycerolipid metabolism
FBgn0039249	CG11168	CG11168	dme00564	0.722	Glycerophospholipid metabolism
FBgn0035656	CG10479	CG10479	dme04630	0.722	Jak-STAT signaling pathway
FBgn0036348	CG17687	CG17687	dme00230	0.722	Purine metabolism
FBgn0033027	CG12408	TpnC4	dme00230	0.722	Purine metabolism
FBgn0002780	CG2050	mod	dme03010	0.722	Ribosome
FBgn0025573	CG3245	PpN58A	dme04310	0.722	Wnt signaling pathway
FBgn0032849	CG10757	mRpS18B	dme00190	0.72	Oxidative phosphorylation
FBgn0030466	CG15744	CG15744	dme00360	0.72	Phenylalanine metabolism
FBgn0022786	CG12153	Hira	dme00230	0.72	Purine metabolism
FBgn0036972	CG6434	CG6434	dme00230	0.72	Purine metabolism
FBgn0051735	CG31735	CG31735	dme00230	0.72	Purine metabolism
FBgn0037130	CG7152	Syn1	dme00230	0.72	Purine metabolism
FBgn0086558	CG32744	Ubi-p5E	dme03010	0.72	Ribosome
FBgn0052350	CG32350	CG32350	dme04120	0.72	Ubiquitin mediated proteolysis
FBgn0020496	CG7583	CtBP	dme04310	0.72	Wnt signaling pathway
FBgn0050000	CG30000	CG30000	dme00980	0.718	Metabolism of xenobiotics by cytochrome P450
FBgn0025724	CG6699	beta'Cop	dme00230	0.718	Purine metabolism
FBgn0051960	CG31960	CG31960	dme00230	0.718	Purine metabolism
FBgn0028343	CG8465	l(1)G0222	dme00564	0.716	Glycerophospholipid metabolism
FBgn0011705	CG9552	rost	dme00190	0.716	Oxidative phosphorylation
FBgn0085190	CG34161	CG34161	dme00620	0.716	Pyruvate metabolism
FBgn0033187	CG2144	CG2144	dme00361	0.714	gamma-Hexachlorocyclohexane degradation
FBgn0085397	CG34368	Fili	dme00680	0.714	Methane metabolism
FBgn0030672	CG9281	CG9281	dme00230	0.714	Purine metabolism
FBgn0029925	CG3040	CG3040	dme00230	0.714	Purine metabolism
FBgn0034572	CG9346	CG9346	dme03010	0.714	Ribosome
FBgn0002938	CG5125	ninaC	dme00230	0.712	Purine metabolism
FBgn0003654	CG18000	sw	dme00230	0.712	Purine metabolism
FBgn0036782	CG7320	CG7320	dme00740	0.712	Riboflavin metabolism
FBgn0259099	CG42247	CG42247	dme04120	0.712	Ubiquitin mediated proteolysis
FBgn0015402	CG2899	ksr	dme04320	0.71	Dorso-ventral axis formation
FBgn0051715	CG31715	CG31715	dme00564	0.71	Glycerophospholipid metabolism
FBgn0040308	CG1274	Jafrac2	dme00680	0.71	Methane metabolism
FBgn0000071	CG2198	Ama	dme00680	0.71	Methane metabolism
FBgn0002905	CG6019	mus308	dme00230	0.71	Purine metabolism
FBgn0016038	CG17828	mod(r)	dme00410	0.708	beta-Alanine metabolism
FBgn0052687	CG32687	CG32687	dme00680	0.708	Methane metabolism
FBgn0037205	CG11133	CG11133	dme00230	0.708	Purine metabolism
FBgn0039373	CG5024	CG5024	dme00230	0.708	Purine metabolism
FBgn0032341	CG6192	CG6192	dme00230	0.708	Purine metabolism
FBgn0002562	CG2559	Lsp1alpha	dme00740	0.708	Riboflavin metabolism
FBgn0026250	CG8053	eIF-1A	dme03010	0.708	Ribosome
FBgn0004108	CG9704	Nrt	dme00960	0.706	Alkaloid biosynthesis II
FBgn0038194	CG3050	Cyp6d5	dme00361	0.706	gamma-Hexachlorocyclohexane degradation
FBgn0052743	CG32743	Smg1	dme00562	0.706	Inositol phosphate metabolism
FBgn0035161	CG13898	CG13898	dme00230	0.706	Purine metabolism
FBgn0036410	CG8100	CG8100	dme00740	0.706	Riboflavin metabolism
FBgn0000547	CG12676	ed	dme04320	0.704	Dorso-ventral axis formation
FBgn0036398	CG9007	CG9007	dme00310	0.704	Lysine degradation
FBgn0086706	CG5651	pix	dme00230	0.704	Purine metabolism
FBgn0259677	CG42346	CG42346	dme00360	0.702	Phenylalanine metabolism
FBgn0028926	CG4185	NC2beta	dme00230	0.702	Purine metabolism
FBgn0002891	CG1925	mus205	dme00240	0.702	Pyrimidine metabolism
FBgn0015391	CG11397	glu	dme04110	0.7	Cell cycle
FBgn0030252	CG2174	Myo10A	dme00230	0.7	Purine metabolism
FBgn0031673	CG31650	CG31650	dme00230	0.7	Purine metabolism
FBgn0036044	CG14168	CG14168	dme00230	0.7	Purine metabolism
FBgn0005775	CG7503	Con	dme00680	0.698	Methane metabolism
FBgn0259169	CG42274	RhoGAP18B	dme00190	0.698	Oxidative phosphorylation
FBgn0027572	CG5009	CG5009	dme00640	0.698	Propanoate metabolism
FBgn0004580	CG6702	Cbp53E	dme00230	0.698	Purine metabolism
FBgn0001942	CG9075	eIF-4a	dme00230	0.698	Purine metabolism
FBgn0052062	CG32062	CG32062	dme03010	0.698	Ribosome
FBgn0037442	CG10277	CG10277	dme04120	0.698	Ubiquitin mediated proteolysis
FBgn0051053	CG31053	CG31053	dme04120	0.698	Ubiquitin mediated proteolysis
FBgn0013548	CG11295	l(2)dtl	dme00230	0.696	Purine metabolism
FBgn0033812	CG4663	CG4663	dme00230	0.696	Purine metabolism
FBgn0036263	CG5632	thoc6	dme00230	0.694	Purine metabolism
FBgn0002564	CG6821	Lsp1gamma	dme00740	0.694	Riboflavin metabolism
FBgn0054010	CG34010	CG34010	dme00960	0.692	Alkaloid biosynthesis II
FBgn0026679	CG12113	l(1)G0095	dmeINSULIN	0.692	Insulin/AKT pathway
FBgn0032339	CG4705	CG4705	dme00230	0.692	Purine metabolism
FBgn0037569	CG9615	tex	dme00230	0.692	Purine metabolism
FBgn0015245	CG12101	Hsp60	dme00230	0.692	Purine metabolism
FBgn0051717	CG31717	CG31717	dme00600	0.692	Sphingolipid metabolism
FBgn0038978	CG7045	CG7045	dme03410	0.69	Base excision repair
FBgn0000721	CG10033	for	dme04020	0.69	Calcium signaling pathway
FBgn0003089	CG9614	pip	dme01030	0.69	Glycan structures - biosynthesis 1
FBgn0250821	CG14644	CG14644	dmeINSULIN	0.69	Insulin/AKT pathway
FBgn0029798	CG4078	CG4078	dme03420	0.69	Nucleotide excision repair
FBgn0259233	CG42331	CG42331	dme00360	0.69	Phenylalanine metabolism
FBgn0032731	CG10641	CG10641	dme00230	0.69	Purine metabolism
FBgn0037312	CG11999	CG11999	dme01030	0.688	Glycan structures - biosynthesis 1
FBgn0066293	CG33351	CheB42b	dme00230	0.688	Purine metabolism
FBgn0053647	CG33647	CG33647	dme00230	0.688	Purine metabolism
FBgn0052407	CG32407	CG32407	dme00230	0.688	Purine metabolism
FBgn0022338	CG5452	dnk	dme00230	0.688	Purine metabolism
FBgn0031575	CG3980	CG3980	dme00230	0.688	Purine metabolism
FBgn0053766	CG33766	CG33766	dme00230	0.688	Purine metabolism
FBgn0039228	CG6980	CG6980	dme04120	0.688	Ubiquitin mediated proteolysis
FBgn0013303	CG7641	Nca	dme04310	0.688	Wnt signaling pathway
FBgn0000442	CG3324	Pkg21D	dme04020	0.686	Calcium signaling pathway
FBgn0085377	CG34348	CG34348	dme00561	0.686	Glycerolipid metabolism
FBgn0053653	CG33653	Caps	dmeINSULIN	0.686	Insulin/AKT pathway
FBgn0027495	CG8378	CG8378	dme00310	0.686	Lysine degradation
FBgn0034718	CG3413	wdp	dme00680	0.686	Methane metabolism
FBgn0035585	CG12027	CG12027	dme00190	0.686	Oxidative phosphorylation
FBgn0040066	CG17437	wds	dme04120	0.686	Ubiquitin mediated proteolysis
FBgn0026720	FBgn0026720	fs(1)pyr	dme00410	0.684	beta-Alanine metabolism
FBgn0027279	CG14616	l(1)G0196	dme00361	0.684	gamma-Hexachlorocyclohexane degradation
FBgn0085377	CG34348	CG34348	dme00564	0.684	Glycerophospholipid metabolism
FBgn0038918	CG6690	CG6690	dme00980	0.684	Metabolism of xenobiotics by cytochrome P450
FBgn0083969	CG34133	CG34133	dme04120	0.684	Ubiquitin mediated proteolysis
FBgn0035590	CG10673	CG10673	dme04310	0.684	Wnt signaling pathway
FBgn0015610	CG4236	Caf1	dme04110	0.682	Cell cycle
FBgn0031484	CG3165	CG3165	dme03030	0.682	DNA replication
FBgn0050000	CG30000	CG30000	dme00982	0.682	Drug metabolism - cytochrome P450
FBgn0036414	CG5842	nan	dme00564	0.682	Glycerophospholipid metabolism
FBgn0036052	CG10809	CG10809	dme00564	0.682	Glycerophospholipid metabolism
FBgn0004465	CG4086	Su(P)	dme00980	0.682	Metabolism of xenobiotics by cytochrome P450
FBgn0034838	CG12782	CG12782	dme04120	0.682	Ubiquitin mediated proteolysis
FBgn0039029	CG4704	CG4704	dme04310	0.682	Wnt signaling pathway
FBgn0038745	CG4538	CG4538	dme00230	0.68	Purine metabolism
FBgn0051232	CG31232	koko	dme04130	0.68	SNARE interactions in vesicular transport
FBgn0011586	CG1871	e(r)	dme00410	0.678	beta-Alanine metabolism
FBgn0033302	CG8687	Cyp6a14	dme00361	0.678	gamma-Hexachlorocyclohexane degradation
FBgn0035002	CG3419	CG3419	dme01030	0.678	Glycan structures - biosynthesis 1
FBgn0037938	CG14717	CG14717	dme00561	0.678	Glycerolipid metabolism
FBgn0063492	CG17533	GstE8	dme00980	0.678	Metabolism of xenobiotics by cytochrome P450
FBgn0064912	CG31178	CG31178	dme00230	0.678	Purine metabolism
FBgn0036094	CG14153	CG14153	dme00230	0.678	Purine metabolism
FBgn0052103	CG32103	CG32103	dme00230	0.678	Purine metabolism
FBgn0085221	CG34192	CG34192	dme00230	0.678	Purine metabolism
FBgn0032030	CG17293	CG17293	dme00230	0.678	Purine metabolism
FBgn0032292	CG6750	CG6750	dme00230	0.678	Purine metabolism
FBgn0029911	CG14435	CG14435	dme04120	0.678	Ubiquitin mediated proteolysis
FBgn0032187	CG4839	CG4839	dme04020	0.676	Calcium signaling pathway
FBgn0023521	CG3587	CG3587	dme00230	0.676	Purine metabolism
FBgn0034988	CG3362	CG3362	dme00240	0.676	Pyrimidine metabolism
FBgn0038571	CG7215	CG7215	dme03010	0.676	Ribosome
FBgn0034996	CG13575	CG13575	dme04020	0.674	Calcium signaling pathway
FBgn0053555	CG33555	btsz	dme00562	0.674	Inositol phosphate metabolism
FBgn0035335	CG1320	mRpL23	dme03010	0.674	Ribosome
FBgn0004597	CG7281	CycC	dme04110	0.672	Cell cycle
FBgn0020907	CG14904	Scp2	dme00230	0.672	Purine metabolism
FBgn0026059	CG31045	Mhcl	dme00230	0.672	Purine metabolism
FBgn0037910	CG14708	CG14708	dme00230	0.672	Purine metabolism
FBgn0031632	CG15628	CG15628	dme00960	0.67	Alkaloid biosynthesis II
FBgn0011289	CG5930	TfIIA-L	dme03022	0.67	Basal transcription factors
FBgn0259712	CG42366	CG42366	dme04020	0.67	Calcium signaling pathway
FBgn0027101	CG40478	Dyrk3	dme04020	0.67	Calcium signaling pathway
FBgn0038630	CG14305	CG14305	dme04110	0.67	Cell cycle
FBgn0259100	CG42248	CG42248	dmeINSULIN	0.67	Insulin/AKT pathway
FBgn0039994	CG17082	CG17082	dme00190	0.67	Oxidative phosphorylation
FBgn0050378	CG30378	CG30378	dme00230	0.67	Purine metabolism
FBgn0052816	CG32816	CG32816	dme00230	0.67	Purine metabolism
FBgn0035514	CG1332	CG1332	dme00230	0.67	Purine metabolism
FBgn0053223	CG33223	CG33223	dme03010	0.67	Ribosome
FBgn0052713	CG32713	CG32713	dme03010	0.67	Ribosome
FBgn0037135	CG7414	CG7414	dme03010	0.67	Ribosome
FBgn0038816	CG5483	lrrk	dme00230	0.668	Purine metabolism
FBgn0040010	CG17493	CG17493	dme00230	0.668	Purine metabolism
FBgn0003008	CG3029	or	dme04140	0.668	Regulation of autophagy
FBgn0038917	CG6678	CG6678	dme04120	0.668	Ubiquitin mediated proteolysis
FBgn0005778	CG10138	PpD5	dme04310	0.668	Wnt signaling pathway
FBgn0039667	CG2010	CG2010	dme04110	0.666	Cell cycle
FBgn0052406	CG32406	CG32406	dme04630	0.666	Jak-STAT signaling pathway
FBgn0030000	CG2260	CG2260	dme00230	0.666	Purine metabolism
FBgn0001291	CG2275	Jra	dme04310	0.666	Wnt signaling pathway
FBgn0063492	CG17533	GstE8	dme00982	0.664	Drug metabolism - cytochrome P450
FBgn0029942	CG2059	CG2059	dme00561	0.664	Glycerolipid metabolism
FBgn0038974	CG5377	CG5377	dme00561	0.664	Glycerolipid metabolism
FBgn0019925	CG6202	Surf4	dme00190	0.664	Oxidative phosphorylation
FBgn0040931	CG9034	CG9034	dme00190	0.664	Oxidative phosphorylation
FBgn0259714	CG42368	CG42368	dme00360	0.664	Phenylalanine metabolism
FBgn0025726	CG2999	unc-13	dme04070	0.664	Phosphatidylinositol signaling system
FBgn0013303	CG7641	Nca	dme00230	0.664	Purine metabolism
FBgn0016693	CG6148	Past1	dme00230	0.664	Purine metabolism
FBgn0034931	CG2812	CG2812	dme00230	0.664	Purine metabolism
FBgn0051958	CG31958	CG31958	dme00230	0.664	Purine metabolism
FBgn0036932	CG14184	CG14184	dme00230	0.664	Purine metabolism
FBgn0036094	CG14153	CG14153	dme00240	0.664	Pyrimidine metabolism
FBgn0250850	CG30149	rig	dme04120	0.664	Ubiquitin mediated proteolysis
FBgn0086694	CG10542	Bre1	dme04120	0.664	Ubiquitin mediated proteolysis
FBgn0021847	CG8325	l(2)k14710	dme04120	0.664	Ubiquitin mediated proteolysis
FBgn0033814	CG4670	CG4670	dme00982	0.662	Drug metabolism - cytochrome P450
FBgn0027335	CG6606	Rip11	dme00562	0.662	Inositol phosphate metabolism
FBgn0032434	CG5421	CG5421	dme00190	0.662	Oxidative phosphorylation
FBgn0037812	CG18545	CG18545	dme00230	0.662	Purine metabolism
FBgn0010423	CG9073	TpnC47D	dme00230	0.662	Purine metabolism
FBgn0038744	CG4733	CG4733	dme00230	0.662	Purine metabolism
FBgn0030483	CG12725	CG12725	dme03010	0.662	Ribosome
FBgn0039907	CG2041	lgs	dme04310	0.662	Wnt signaling pathway
FBgn0061515	CG6513	endos	dme00230	0.66	Purine metabolism
FBgn0033426	CG1814	CG1814	dme00230	0.66	Purine metabolism
FBgn0002563	CG4178	Lsp1beta	dme00740	0.66	Riboflavin metabolism
FBgn0053222	CG33222	CG33222	dme03010	0.66	Ribosome
FBgn0037944	CG6923	CG6923	dme04120	0.66	Ubiquitin mediated proteolysis
FBgn0036490	CG6888	CG6888	dme00480	0.658	Glutathione metabolism
FBgn0036564	CG5241	Taspase1	dme01032	0.658	Glycan structures - degradation
FBgn0035309	CG15879	CG15879	dme00561	0.658	Glycerolipid metabolism
FBgn0035321	CG1275	CG1275	dme00190	0.658	Oxidative phosphorylation
FBgn0038603	CG7125	PKD	dme04070	0.658	Phosphatidylinositol signaling system
FBgn0030761	CG9784	CG9784	dme04070	0.658	Phosphatidylinositol signaling system
FBgn0034126	CG4398	CG4398	dme00230	0.658	Purine metabolism
FBgn0039086	CG16732	CG16732	dme00500	0.658	Starch and sucrose metabolism
FBgn0031775	CG9150	CG9150	dme00350	0.658	Tyrosine metabolism
FBgn0035162	CG13900	CG13900	dme04120	0.658	Ubiquitin mediated proteolysis
FBgn0032878	CG9316	CG9316	dme04120	0.658	Ubiquitin mediated proteolysis
FBgn0026582	CG9418	CG9418	dme03410	0.656	Base excision repair
FBgn0030949	CG6585	Cyp308a1	dme00361	0.656	gamma-Hexachlorocyclohexane degradation
FBgn0033273	CG2183	CG2183	dme00564	0.656	Glycerophospholipid metabolism
FBgn0035676	CG6619	CG6619	dme00230	0.656	Purine metabolism
FBgn0039883	CG1976	RhoGAP100F	dme00230	0.656	Purine metabolism
FBgn0037459	CG15184	CG15184	dme00230	0.656	Purine metabolism
FBgn0031318	CG4887	CG4887	dme03010	0.656	Ribosome
FBgn0037546	CG7918	CG7918	dme04020	0.654	Calcium signaling pathway
FBgn0051198	CG31198	CG31198	dme00480	0.654	Glutathione metabolism
FBgn0029176	CG11901	Ef1gamma	dme00480	0.654	Glutathione metabolism
FBgn0028535	CG4140	CG4140	dme00564	0.654	Glycerophospholipid metabolism
FBgn0259247	CG42345	CG42345	dme00860	0.654	Porphyrin and chlorophyll metabolism
FBgn0037104	CG14574	CG14574	dme00230	0.654	Purine metabolism
FBgn0029892	CG3184	CG3184	dme00230	0.654	Purine metabolism
FBgn0034650	CG10318	NC2alpha	dme00240	0.654	Pyrimidine metabolism
FBgn0023096	CG15148	btv	dme04140	0.654	Regulation of autophagy
FBgn0027296	CG3073	l(1)G0144	dme00624	0.652	1- and 2-Methylnaphthalene degradation
FBgn0250847	CG14034	CG14034	dme00592	0.652	alpha-Linolenic acid metabolism
FBgn0033387	CG8008	CG8008	dme00230	0.652	Purine metabolism
FBgn0032340	CG6181	Ge-1	dme00230	0.652	Purine metabolism
FBgn0002565	CG6806	Lsp2	dme00740	0.652	Riboflavin metabolism
FBgn0032480	CG5682	Edem2	dme01030	0.65	Glycan structures - biosynthesis 1
FBgn0060296	CG15860	pain	dme00564	0.65	Glycerophospholipid metabolism
FBgn0038816	CG5483	lrrk	dme00564	0.65	Glycerophospholipid metabolism
FBgn0031349	CG14351	CG14351	dme00680	0.65	Methane metabolism
FBgn0038888	CG15503	CheB93a	dme00230	0.65	Purine metabolism
FBgn0036951	CG7017	CG7017	dme00230	0.65	Purine metabolism
FBgn0033440	CG10459	CG10459	dme00230	0.65	Purine metabolism
FBgn0032127	CG13114	CG13114	dme03020	0.65	RNA polymerase
FBgn0031286	CG3862	CG3862	dme04120	0.65	Ubiquitin mediated proteolysis
FBgn0002638	CG10480	Bj1	dme04120	0.65	Ubiquitin mediated proteolysis
FBgn0003501	CG7524	Src64B	dme04012	0.648	ErbB signaling pathway
FBgn0015541	CG5518	sda	dme00480	0.648	Glutathione metabolism
FBgn0259109	CG42251	CG42251	dme04630	0.648	Jak-STAT signaling pathway
FBgn0039748	CG15529	CG15529	dme04630	0.648	Jak-STAT signaling pathway
FBgn0032754	CG10700	CG10700	dme00240	0.648	Pyrimidine metabolism
FBgn0016696	CG4268	Pitslre	dme04110	0.646	Cell cycle
FBgn0003997	CG5123	W	dme04320	0.646	Dorso-ventral axis formation
FBgn0050372	CG30372	CG30372	dme00564	0.646	Glycerophospholipid metabolism
FBgn0036008	CG3408	CG3408	dme00680	0.646	Methane metabolism
FBgn0026876	CG11403	CG11403	dme03420	0.646	Nucleotide excision repair
FBgn0053512	CG33512	dpr4	dme00360	0.646	Phenylalanine metabolism
FBgn0036111	CG6391	Aps	dme00230	0.646	Purine metabolism
FBgn0033238	CG11165	CG11165	dme00230	0.646	Purine metabolism
FBgn0004465	CG4086	Su(P)	dme00982	0.644	Drug metabolism - cytochrome P450
FBgn0028546	CG9031	ics	dmelJNK	0.644	JNK signaling pathway
FBgn0029915	CG14434	CG14434	dme00230	0.644	Purine metabolism
FBgn0011273	CG17769	And	dme00230	0.644	Purine metabolism
FBgn0085068	FBgn0085068	E-2g	dme03010	0.644	Ribosome
FBgn0084374	FBgn0084374	E-3a	dme03010	0.644	Ribosome
FBgn0086707	CG12750	ncm	dme03010	0.644	Ribosome
FBgn0039013	CG4813	CG4813	dme04120	0.644	Ubiquitin mediated proteolysis
FBgn0036511	CG6498	CG6498	dme04310	0.644	Wnt signaling pathway
FBgn0039043	CG17121	CG17121	dme00071	0.642	Fatty acid metabolism
FBgn0036910	CG8733	Cyp305a1	dme00361	0.642	gamma-Hexachlorocyclohexane degradation
FBgn0036695	CG7853	Papst2	dme00190	0.642	Oxidative phosphorylation
FBgn0038735	CG4662	CG4662	dme00230	0.642	Purine metabolism
FBgn0033687	CG8407	CG8407	dme00230	0.642	Purine metabolism
FBgn0031893	CG4495	CG4495	dme00230	0.642	Purine metabolism
FBgn0032059	CG9296	CG9296	dme00230	0.642	Purine metabolism
FBgn0000057	CG5124	adp	dme04120	0.642	Ubiquitin mediated proteolysis
FBgn0038981	CG5346	CG5346	dme00330	0.64	Arginine and proline metabolism
FBgn0033352	CG8232	CG8232	dme00230	0.64	Purine metabolism
FBgn0029857	CG15897	wuho	dme00230	0.64	Purine metabolism
FBgn0034886	CG5411	Pde8	dme00230	0.64	Purine metabolism
FBgn0051548	CG31548	CG31548	dme00350	0.64	Tyrosine metabolism
FBgn0028744	CG5033	CG5033	dme04120	0.64	Ubiquitin mediated proteolysis
FBgn0037073	CG7338	CG7338	dmelJNK	0.639	JNK signaling pathway
FBgn0039431	CG6490	CG6490	dme00360	0.638	Phenylalanine metabolism
FBgn0030365	CG1796	Tango4	dme00230	0.638	Purine metabolism
FBgn0037758	CG9467	CG9467	dme00230	0.638	Purine metabolism
FBgn0027784	CG6011	Prp18	dme00240	0.638	Pyrimidine metabolism
FBgn0067861	CG9580	Sdic1	dme04120	0.638	Ubiquitin mediated proteolysis
FBgn0033884	CG13344	CG13344	dme04120	0.638	Ubiquitin mediated proteolysis
FBgn0038617	CG12333	CG12333	dme04120	0.638	Ubiquitin mediated proteolysis
FBgn0034838	CG12782	CG12782	dme04110	0.636	Cell cycle
FBgn0004603	CG7873	Src42A	dme04012	0.636	ErbB signaling pathway
FBgn0031988	CG8668	CG8668	dme01030	0.636	Glycan structures - biosynthesis 1
FBgn0004603	CG7873	Src42A	dme04013	0.636	MAPK signaling pathway - fruit fly
FBgn0039449	CG6425	CG6425	dme03420	0.636	Nucleotide excision repair
FBgn0034135	CG4905	Syn2	dme00230	0.636	Purine metabolism
FBgn0020306	CG9696	dom	dme00230	0.636	Purine metabolism
FBgn0038186	CG14362	CG14362	dme04310	0.636	Wnt signaling pathway
FBgn0029176	CG11901	Ef1gamma	dme00982	0.634	Drug metabolism - cytochrome P450
FBgn0023511	CG3810	Edem1	dme01030	0.634	Glycan structures - biosynthesis 1
FBgn0034249	CG6477	RhoGAP54D	dme00190	0.634	Oxidative phosphorylation
FBgn0035073	CG16896	CG16896	dme00230	0.634	Purine metabolism
FBgn0004053	CG1046	zen	dme04350	0.634	TGF-beta signaling pathway
FBgn0025674	CG15218	CycK	dme04110	0.632	Cell cycle
FBgn0053542	CG33542	upd3	dme04630	0.632	Jak-STAT signaling pathway
FBgn0033814	CG4670	CG4670	dme00980	0.632	Metabolism of xenobiotics by cytochrome P450
FBgn0040207	CG13956	kat80	dme00230	0.632	Purine metabolism
FBgn0024314	CG5105	Plap	dme00230	0.632	Purine metabolism
FBgn0028847	CG9014	CG9014	dme04120	0.632	Ubiquitin mediated proteolysis
FBgn0028410	CG5182	Pk34A	dme04110	0.63	Cell cycle
FBgn0050185	CG30185	CG30185	dme00982	0.63	Drug metabolism - cytochrome P450
FBgn0004045	CG2985	Yp1	dme00561	0.63	Glycerolipid metabolism
FBgn0030982	CG7423	CG7423	dme00564	0.63	Glycerophospholipid metabolism
FBgn0035043	CG4781	CG4781	dme00680	0.63	Methane metabolism
FBgn0032293	CG6444	CG6444	dme00230	0.63	Purine metabolism
FBgn0052407	CG32407	CG32407	dme00240	0.63	Pyrimidine metabolism
FBgn0034914	CG5554	CG5554	dme03010	0.63	Ribosome
FBgn0013435	CG1362	cdc2rk	dme04110	0.628	Cell cycle
FBgn0039156	CG6178	CG6178	dme00071	0.628	Fatty acid metabolism
FBgn0050359	CG30359	CG30359	dme00052	0.628	Galactose metabolism
FBgn0039208	CG6643	CG6643	dme00562	0.628	Inositol phosphate metabolism
FBgn0085378	CG34349	CG34349	dme00562	0.628	Inositol phosphate metabolism
FBgn0039187	CG6454	CG6454	dme00562	0.628	Inositol phosphate metabolism
FBgn0039380	CG5890	CG5890	dme00230	0.628	Purine metabolism
FBgn0046697	CG40440	Ppr-Y	dme00230	0.628	Purine metabolism
FBgn0050360	CG30360	CG30360	dme00500	0.628	Starch and sucrose metabolism
FBgn0020545	CG3943	kraken	dme00561	0.626	Glycerolipid metabolism
FBgn0044323	CG7392	Cka	dmelJNK	0.626	JNK signaling pathway
FBgn0000928	CG2706	fs(1)Yb	dme00230	0.626	Purine metabolism
FBgn0004811	CG10528	fs(2)ltoPP43	dme04120	0.626	Ubiquitin mediated proteolysis
FBgn0027572	CG5009	CG5009	dme00410	0.624	beta-Alanine metabolism
FBgn0058103	CG40103	CG40103	dme03030	0.624	DNA replication
FBgn0085243	CG34214	CG34214	dme03030	0.624	DNA replication
FBgn0053641	CG33641	CG33641	dme03030	0.624	DNA replication
FBgn0038919	CG17843	CG17843	dme00982	0.624	Drug metabolism - cytochrome P450
FBgn0010383	CG6816	Cyp18a1	dme00361	0.624	gamma-Hexachlorocyclohexane degradation
FBgn0035935	CG5747	mfr	dme00562	0.624	Inositol phosphate metabolism
FBgn0028992	CG5851	sds22	dme00230	0.624	Purine metabolism
FBgn0000330	CG3035	cm	dme04140	0.624	Regulation of autophagy
FBgn0000247	CG31037	ca	dme04140	0.624	Regulation of autophagy
FBgn0052473	CG32473	CG32473	dme00480	0.622	Glutathione metabolism
FBgn0034113	CG8060	CG8060	dme00564	0.622	Glycerophospholipid metabolism
FBgn0023388	CG1099	Dap160	dme00230	0.622	Purine metabolism
FBgn0037102	CG7172	CG7172	dme04120	0.622	Ubiquitin mediated proteolysis
FBgn0035059	CG3894	CG3894	dme04120	0.622	Ubiquitin mediated proteolysis
FBgn0005640	CG10579	Eip63E	dme04110	0.62	Cell cycle
FBgn0005391	CG2979	Yp2	dme00561	0.62	Glycerolipid metabolism
FBgn0051345	CG31345	CG31345	dme00230	0.62	Purine metabolism
FBgn0035704	CG10144	CG10144	dme00230	0.62	Purine metabolism
FBgn0030803	CG4880	CG4880	dme00240	0.62	Pyrimidine metabolism
FBgn0037973	CG18547	CG18547	dme00620	0.62	Pyruvate metabolism
FBgn0036666	CG9712	TSG101	dme04120	0.62	Ubiquitin mediated proteolysis
FBgn0030305	CG1749	CG1749	dme04120	0.62	Ubiquitin mediated proteolysis
FBgn0026758	CG18009	Trf2	dme03022	0.618	Basal transcription factors
FBgn0021953	CG7400	Fatp	dme00071	0.618	Fatty acid metabolism
FBgn0037071	CG7632	CG7632	dme00561	0.618	Glycerolipid metabolism
FBgn0040726	CG13439	dpr	dme00360	0.618	Phenylalanine metabolism
FBgn0033274	CG14757	CG14757	dme00230	0.618	Purine metabolism
FBgn0038088	CG10126	CG10126	dme00230	0.618	Purine metabolism
FBgn0035243	CG13926	CG13926	dme00230	0.618	Purine metabolism
FBgn0036820	CG6852	CG6852	dme00240	0.618	Pyrimidine metabolism
FBgn0020618	CG7111	Rack1	dme04120	0.618	Ubiquitin mediated proteolysis
FBgn0033226	CG1882	CG1882	dme00561	0.616	Glycerolipid metabolism
FBgn0030318	CG1697	rho-4	dme00564	0.616	Glycerophospholipid metabolism
FBgn0050271	CG30271	CG30271	dme00564	0.616	Glycerophospholipid metabolism
FBgn0053547	CG33547	Rim	dme00562	0.616	Inositol phosphate metabolism
FBgn0033250	CG14762	CG14762	dme00680	0.616	Methane metabolism
FBgn0037975	CG3397	CG3397	dme00040	0.616	Pentose and glucuronate interconversions
FBgn0038280	CG14861	CG14861	dme00230	0.616	Purine metabolism
FBgn0004910	CG15855	Eip63F-1	dme00230	0.616	Purine metabolism
FBgn0031018	CG12200	CG12200	dme04120	0.616	Ubiquitin mediated proteolysis
FBgn0052072	CG32072	Elo68alpha	dme00624	0.614	1- and 2-Methylnaphthalene degradation
FBgn0085279	CG34250	CG34250	dme03030	0.614	DNA replication
FBgn0053797	CG33797	CG33797	dme03030	0.614	DNA replication
FBgn0084015	CG41452	CG41452	dme03030	0.614	DNA replication
FBgn0001203	CG32688	Hk	dme00561	0.614	Glycerolipid metabolism
FBgn0083228	CG5907	Frq2	dme00564	0.614	Glycerophospholipid metabolism
FBgn0030344	CG2025	CG2025	dme00190	0.614	Oxidative phosphorylation
FBgn0030364	CG15735	CG15735	dme00230	0.614	Purine metabolism
FBgn0035922	CG6486	CG6486	dme04120	0.614	Ubiquitin mediated proteolysis
FBgn0039254	CG13645	Nmnat	dme00440	0.612	Aminophosphonate metabolism
FBgn0034179	CG6805	CG6805	dme00562	0.612	Inositol phosphate metabolism
FBgn0034314	CG5140	nopo	dme04120	0.612	Ubiquitin mediated proteolysis
FBgn0015296	CG3715	Shc	dme04012	0.61	ErbB signaling pathway
FBgn0046253	CG3502	CG3502	dme00480	0.61	Glutathione metabolism
FBgn0058470	CG40470	CG40470	dme00480	0.61	Glutathione metabolism
FBgn0034928	CG13562	CG13562	dme00564	0.61	Glycerophospholipid metabolism
FBgn0053993	CG33993	CG33993	dme04630	0.61	Jak-STAT signaling pathway
FBgn0029176	CG11901	Ef1gamma	dme00980	0.61	Metabolism of xenobiotics by cytochrome P450
FBgn0030915	CG6179	CG6179	dme04120	0.61	Ubiquitin mediated proteolysis
FBgn0038089	CG14387	CG14387	dme04310	0.61	Wnt signaling pathway
FBgn0003502	CG8049	Btk29A	dme04012	0.608	ErbB signaling pathway
FBgn0259165	CG42270	CG42270	dme00562	0.608	Inositol phosphate metabolism
FBgn0038919	CG17843	CG17843	dme00980	0.608	Metabolism of xenobiotics by cytochrome P450
FBgn0039332	CG11910	CG11910	dme00680	0.608	Methane metabolism
FBgn0043001	CG15736	Chrac-16	dme00230	0.608	Purine metabolism
FBgn0031379	CG7289	CG7289	dme00240	0.608	Pyrimidine metabolism
FBgn0051345	CG31345	CG31345	dme04310	0.608	Wnt signaling pathway
FBgn0004003	CG7225	wbl	dme00564	0.606	Glycerophospholipid metabolism
FBgn0030410	CG15727	CG15727	dme03420	0.606	Nucleotide excision repair
FBgn0034650	CG10318	NC2alpha	dme00230	0.606	Purine metabolism
FBgn0042199	CG13713	CG13713	dme00230	0.606	Purine metabolism
FBgn0039347	CG5071	CG5071	dme04120	0.606	Ubiquitin mediated proteolysis
FBgn0038428	CG14894	CG14894	dme04120	0.606	Ubiquitin mediated proteolysis
FBgn0051809	CG31809	CG31809	dme00624	0.604	1- and 2-Methylnaphthalene degradation
FBgn0051810	CG31810	CG31810	dme00624	0.604	1- and 2-Methylnaphthalene degradation
FBgn0032668	CG17681	CG17681	dme00960	0.604	Alkaloid biosynthesis II
FBgn0086689	CG31543	Hph	dme00330	0.604	Arginine and proline metabolism
FBgn0010228	CG17921	HmgZ	dme03410	0.604	Base excision repair
FBgn0031299	CG4629	CG4629	dme04020	0.604	Calcium signaling pathway
FBgn0030223	CG2111	CG2111	dme00480	0.604	Glutathione metabolism
FBgn0051216	CG31216	CG31216	dme00564	0.604	Glycerophospholipid metabolism
FBgn0085412	CG34383	CG34383	dme00562	0.604	Inositol phosphate metabolism
FBgn0034095	CG15701	CG15701	dme00230	0.604	Purine metabolism
FBgn0038347	CG18522	CG18522	dme00230	0.604	Purine metabolism
FBgn0031091	CG9576	CG9576	dme04120	0.604	Ubiquitin mediated proteolysis
FBgn0027914	CG10670	Gen	dme03030	0.602	DNA replication
FBgn0030440	CG15719	CG15719	dme00190	0.602	Oxidative phosphorylation
FBgn0031379	CG7289	CG7289	dme00230	0.602	Purine metabolism
FBgn0033557	CG12325	CG12325	dme00230	0.602	Purine metabolism
FBgn0000317	CG7595	ck	dme00230	0.602	Purine metabolism
FBgn0025355	CG7869	SuUR	dme00230	0.602	Purine metabolism
FBgn0042199	CG13713	CG13713	dme00240	0.602	Pyrimidine metabolism
FBgn0260945	-	-	dme04140	0.602	Regulation of autophagy
FBgn0036082	CG12362	CG12362	dme04120	0.602	Ubiquitin mediated proteolysis
FBgn0050038	CG30038	CG30038	dme04120	0.602	Ubiquitin mediated proteolysis
FBgn0086442	CG17492	mib2	dme04120	0.602	Ubiquitin mediated proteolysis
FBgn0038532	CG14322	CG14322	dme04120	0.602	Ubiquitin mediated proteolysis
FBgn0010235	CG5433	Klc	dme04120	0.602	Ubiquitin mediated proteolysis
FBgn0029995	CG2256	CG2256	dme04310	0.602	Wnt signaling pathway
FBgn0029648	CG3603	CG3603	dme00120	0.6	Bile acid biosynthesis
FBgn0038280	CG14861	CG14861	dme04020	0.6	Calcium signaling pathway
FBgn0038432	CG14883	CG14883	dme00564	0.6	Glycerophospholipid metabolism
FBgn0037896	CG6728	ninaG	dme00030	0.6	Pentose phosphate pathway
FBgn0034641	CG10080	CG10080	dme00230	0.6	Purine metabolism
FBgn0013955	CG3969	PR2	dme00230	0.6	Purine metabolism
FBgn0039955	CG41099	CG41099	dme04120	0.6	Ubiquitin mediated proteolysis
FBgn0033557	CG12325	CG12325	dme04120	0.6	Ubiquitin mediated proteolysis
FBgn0053291	CG33291	CG33291	dme04120	0.6	Ubiquitin mediated proteolysis
FBgn0002566	CG18028	lt	dme04120	0.6	Ubiquitin mediated proteolysis
FBgn0031730	CG7236	CG7236	dme04110	0.598	Cell cycle
FBgn0033554	CG12938	Lsm10	dme03030	0.598	DNA replication
FBgn0032480	CG5682	Edem2	dme00510	0.598	N-Glycan biosynthesis
FBgn0030281	CG11105	CG11105	dme00230	0.598	Purine metabolism
FBgn0040752	CG30483	Prosap	dme00230	0.598	Purine metabolism
FBgn0037853	CG14696	CG14696	dme00240	0.598	Pyrimidine metabolism
FBgn0028893	CG31819	CG31819	dme04120	0.598	Ubiquitin mediated proteolysis
FBgn0085696	CG41566	CG41566	dme04120	0.598	Ubiquitin mediated proteolysis
FBgn0069969	CG40498	CG40498	dme04120	0.598	Ubiquitin mediated proteolysis
FBgn0052221	CG32221	CG32221	dme04120	0.598	Ubiquitin mediated proteolysis
FBgn0040351	CG11638	CG11638	dme04310	0.598	Wnt signaling pathway
FBgn0038902	CG6800	CG6800	dme04110	0.596	Cell cycle
FBgn0002891	CG1925	mus205	dme03030	0.596	DNA replication
FBgn0066293	CG33351	CheB42b	dme03030	0.596	DNA replication
FBgn0064912	CG31178	CG31178	dme03030	0.596	DNA replication
FBgn0259824	CG6017	Hip14	dme00564	0.596	Glycerophospholipid metabolism
FBgn0030893	CG7122	RhoGAP16F	dme00190	0.596	Oxidative phosphorylation
FBgn0024196	CG10751	robl	dme00230	0.596	Purine metabolism
FBgn0085404	CG34375	CG34375	dme00230	0.596	Purine metabolism
FBgn0030943	CG6540	CG6540	dme00240	0.596	Pyrimidine metabolism
FBgn0026428	CG6170	HDAC6	dme04140	0.596	Regulation of autophagy
FBgn0031848	CG11329	CG11329	dme04120	0.596	Ubiquitin mediated proteolysis
FBgn0026238	CG2944	gus	dme04120	0.596	Ubiquitin mediated proteolysis
FBgn0041604	CG32146	dlp	dme04310	0.596	Wnt signaling pathway
FBgn0086712	CG9006	Egm	dme00592	0.594	alpha-Linolenic acid metabolism
FBgn0034748	CG17807	CG17807	dme00330	0.594	Arginine and proline metabolism
FBgn0035142	CG17090	CG17090	dme04020	0.594	Calcium signaling pathway
FBgn0029860	CG15891	CG15891	dme03030	0.594	DNA replication
FBgn0033365	CG8170	CG8170	dme00642	0.594	Ethylbenzene degradation
FBgn0035270	CG13933	CG13933	dme00564	0.594	Glycerophospholipid metabolism
FBgn0005614	CG18345	trpl	dme00564	0.594	Glycerophospholipid metabolism
FBgn0037552	CG7800	CG7800	dme00680	0.594	Methane metabolism
FBgn0052372	CG32372	CG32372	dme00680	0.594	Methane metabolism
FBgn0031779	CG9175	CG9175	dme00230	0.594	Purine metabolism
FBgn0001263	CG3504	inaD	dme00230	0.594	Purine metabolism
FBgn0031337	CG14346	CG14346	dme00240	0.594	Pyrimidine metabolism
FBgn0034658	CG7975	Grx-1	dme00240	0.594	Pyrimidine metabolism
FBgn0052573	CG32573	CG32573	dme00240	0.594	Pyrimidine metabolism
FBgn0034180	CG15609	CG15609	dme03010	0.594	Ribosome
FBgn0052407	CG32407	CG32407	dme03020	0.594	RNA polymerase
FBgn0051688	CG31688	CG31688	dme04120	0.594	Ubiquitin mediated proteolysis
FBgn0032915	CG12050	CG12050	dme03022	0.592	Basal transcription factors
FBgn0028935	CG7653	CG7653	dme00480	0.592	Glutathione metabolism
FBgn0038897	CG5849	CG5849	dme00480	0.592	Glutathione metabolism
FBgn0051717	CG31717	CG31717	dme00564	0.592	Glycerophospholipid metabolism
FBgn0013272	CG5820	Gp150	dme00680	0.592	Methane metabolism
FBgn0052055	CG32055	CG32055	dme00680	0.592	Methane metabolism
FBgn0002891	CG1925	mus205	dme03420	0.592	Nucleotide excision repair
FBgn0031094	CG9578	CG9578	dme04120	0.592	Ubiquitin mediated proteolysis
FBgn0031535	CG12795	CG12795	dme04120	0.592	Ubiquitin mediated proteolysis
FBgn0010194	CG6407	Wnt5	dme04310	0.592	Wnt signaling pathway
FBgn0013762	CG8203	Cdk5	dme04310	0.592	Wnt signaling pathway
FBgn0037293	CG12007	CG12007	dme00624	0.59	1- and 2-Methylnaphthalene degradation
FBgn0040609	CG3348	CG3348	dme00530	0.59	Aminosugars metabolism
FBgn0011758	CG5529	B-H1	dme04320	0.59	Dorso-ventral axis formation
FBgn0035519	CG1309	CG1309	dme00561	0.59	Glycerolipid metabolism
FBgn0037229	CG9766	CG9766	dme00564	0.59	Glycerophospholipid metabolism
FBgn0028518	CG18480	CG18480	dme00680	0.59	Methane metabolism
FBgn0040208	CG10229	katanin-60	dme00230	0.59	Purine metabolism
FBgn0034558	CG9236	CG9236	dme00230	0.59	Purine metabolism
FBgn0046999	CG6429	CG6429	dme00240	0.59	Pyrimidine metabolism
FBgn0011476	CG14865	l(3)neo43	dme04120	0.59	Ubiquitin mediated proteolysis
FBgn0035898	CG6915	CG6915	dme04120	0.59	Ubiquitin mediated proteolysis
FBgn0051709	CG31709	CG31709	dme04120	0.59	Ubiquitin mediated proteolysis
FBgn0053325	CG33325	CG33325	dme04120	0.59	Ubiquitin mediated proteolysis
FBgn0058212	CG40212	CG40212	dme04120	0.59	Ubiquitin mediated proteolysis
FBgn0001075	CG3352	ft	dme04310	0.59	Wnt signaling pathway
FBgn0051207	CG31207	CG31207	dme03030	0.588	DNA replication
FBgn0036358	CG14106	CG14106	dme03030	0.588	DNA replication
FBgn0053116	CG33116	CG33116	dme00565	0.588	Ether lipid metabolism
FBgn0030529	CG10997	Clic	dme00480	0.588	Glutathione metabolism
FBgn0034166	CG6472	CG6472	dme00561	0.588	Glycerolipid metabolism
FBgn0051304	CG31304	CG31304	dme00230	0.588	Purine metabolism
FBgn0033691	CG8860	CG8860	dme03010	0.588	Ribosome
FBgn0029174	CG4535	FKBP59	dme04120	0.588	Ubiquitin mediated proteolysis
FBgn0031528	CG15412	CG15412	dme04120	0.588	Ubiquitin mediated proteolysis
FBgn0023458	CG3585	CG3585	dme04120	0.588	Ubiquitin mediated proteolysis
FBgn0053093	CG33093	CG33093	dme00330	0.586	Arginine and proline metabolism
FBgn0039741	CG7943	CG7943	dme04020	0.586	Calcium signaling pathway
FBgn0000577	CG9015	en	dme04340	0.586	Hedgehog signaling pathway
FBgn0033068	CG11212	Ptr	dme00680	0.586	Methane metabolism
FBgn0032946	CG8663	nrv3	dme00190	0.586	Oxidative phosphorylation
FBgn0035850	CG7986	Atg18	dme00230	0.586	Purine metabolism
FBgn0052190	CG32190	NUCB1	dme00230	0.586	Purine metabolism
FBgn0083976	CG34140	CG34140	dme00240	0.586	Pyrimidine metabolism
FBgn0037560	CG18228	CG18228	dme03010	0.586	Ribosome
FBgn0039912	CG11260	CG11260	dme04120	0.586	Ubiquitin mediated proteolysis
FBgn0034239	CG18631	CG18631	dme00562	0.584	Inositol phosphate metabolism
FBgn0030761	CG9784	CG9784	dme00562	0.584	Inositol phosphate metabolism
FBgn0036040	CG6749	CG6749	dme00680	0.584	Methane metabolism
FBgn0038747	CG4755	RhoGAP92B	dme00190	0.584	Oxidative phosphorylation
FBgn0085259	CG34230	CG34230	dme00190	0.584	Oxidative phosphorylation
FBgn0037462	CG15179	sunz	dme00230	0.584	Purine metabolism
FBgn0035491	CG11591	CG11591	dme00230	0.584	Purine metabolism
FBgn0027586	CG5867	CG5867	dme00230	0.584	Purine metabolism
FBgn0036932	CG14184	CG14184	dme00240	0.584	Pyrimidine metabolism
FBgn0016041	CG12157	Tom40	dme04020	0.582	Calcium signaling pathway
FBgn0015402	CG2899	ksr	dme04012	0.582	ErbB signaling pathway
FBgn0027583	CG7601	CG7601	dme00071	0.582	Fatty acid metabolism
FBgn0035934	CG5751	TrpA1	dme00564	0.582	Glycerophospholipid metabolism
FBgn0038428	CG14894	CG14894	dme00190	0.582	Oxidative phosphorylation
FBgn0031721	CG14017	CG14017	dme00230	0.582	Purine metabolism
FBgn0054029	CG34029	CG34029	dme00240	0.582	Pyrimidine metabolism
FBgn0031909	CG5181	CG5181	dme03010	0.582	Ribosome
FBgn0052085	CG32085	CG32085	dme04120	0.582	Ubiquitin mediated proteolysis
FBgn0031652	CG8873	jet	dme04120	0.582	Ubiquitin mediated proteolysis
FBgn0250755	CG42233	CG42233	dme04120	0.582	Ubiquitin mediated proteolysis
FBgn0053172	CG33172	CG33172	dme04120	0.582	Ubiquitin mediated proteolysis
FBgn0016930	CG4551	smi35A	dme04020	0.58	Calcium signaling pathway
FBgn0027786	CG6851	Mtch	dme04020	0.58	Calcium signaling pathway
FBgn0000351	CG11330	cort	dme04110	0.58	Cell cycle
FBgn0086736	CG5169	GckIII	dme04110	0.58	Cell cycle
FBgn0035397	CG11486	CG11486	dme04110	0.58	Cell cycle
FBgn0038865	CG10824	CG10824	dme00680	0.58	Methane metabolism
FBgn0031140	CG12092	NPC1b	dme00680	0.58	Methane metabolism
FBgn0035002	CG3419	CG3419	dme00510	0.58	N-Glycan biosynthesis
FBgn0036460	CG5114	CG5114	dme00230	0.58	Purine metabolism
FBgn0034592	CG9406	CG9406	dme00230	0.58	Purine metabolism
FBgn0034481	CG11041	CG11041	dme00230	0.58	Purine metabolism
FBgn0050376	CG30376	CG30376	dme00230	0.58	Purine metabolism
FBgn0032293	CG6444	CG6444	dme00240	0.58	Pyrimidine metabolism
FBgn0036094	CG14153	CG14153	dme03020	0.58	RNA polymerase
FBgn0016919	CG12548	nompB	dme04120	0.58	Ubiquitin mediated proteolysis
FBgn0243512	CG7850	puc	dme04310	0.58	Wnt signaling pathway
FBgn0062517	CG16984	CG16984	dme03030	0.578	DNA replication
FBgn0037812	CG18545	CG18545	dme03030	0.578	DNA replication
FBgn0085328	CG34299	CG34299	dme03030	0.578	DNA replication
FBgn0039403	CG14549	Sld5	dme03030	0.578	DNA replication
FBgn0085718	CG41600	CG41600	dme03030	0.578	DNA replication
FBgn0039064	CG4467	CG4467	dme00480	0.578	Glutathione metabolism
FBgn0034008	CG8152	CG8152	dme00564	0.578	Glycerophospholipid metabolism
FBgn0037949	CG17360	CG17360	dme00562	0.578	Inositol phosphate metabolism
FBgn0050185	CG30185	CG30185	dme00980	0.578	Metabolism of xenobiotics by cytochrome P450
FBgn0032678	-	-	dme03010	0.578	Ribosome
FBgn0030943	CG6540	CG6540	dme03020	0.578	RNA polymerase
FBgn0038471	CG5220	CG5220	dme00450	0.578	Selenoamino acid metabolism
FBgn0034687	CG11475	CG11475	dme04120	0.578	Ubiquitin mediated proteolysis
FBgn0052789	CG32789	CG32789	dme04120	0.578	Ubiquitin mediated proteolysis
FBgn0036121	CG6310	CG6310	dme04120	0.578	Ubiquitin mediated proteolysis
FBgn0032625	CG15136	CG15136	dme04120	0.578	Ubiquitin mediated proteolysis
FBgn0032703	CG10343	CG10343	dme04120	0.578	Ubiquitin mediated proteolysis
FBgn0040298	CG32417	Myt1	dme04110	0.576	Cell cycle
FBgn0039900	CG2381	Syt7	dme00562	0.576	Inositol phosphate metabolism
FBgn0020371	CG15257	Tim17b2	dme00190	0.576	Oxidative phosphorylation
FBgn0031776	CG13993	CG13993	dme00190	0.576	Oxidative phosphorylation
FBgn0041236	CG30330	Gr59d	dme00190	0.576	Oxidative phosphorylation
FBgn0085278	CG34249	CG34249	dme00190	0.576	Oxidative phosphorylation
FBgn0050369	CG30369	CG30369	dme00190	0.576	Oxidative phosphorylation
FBgn0034399	CG15083	CG15083	dme00190	0.576	Oxidative phosphorylation
FBgn0051386	CG31386	CG31386	dme00190	0.576	Oxidative phosphorylation
FBgn0067318	CG40451	CG40451	dme00190	0.576	Oxidative phosphorylation
FBgn0040351	CG11638	CG11638	dme00230	0.576	Purine metabolism
FBgn0033562	CG6751	CG6751	dme00230	0.576	Purine metabolism
FBgn0061361	CG33786	CG33786	dme00230	0.576	Purine metabolism
FBgn0030107	CG15370	CG15370	dme00240	0.576	Pyrimidine metabolism
FBgn0040930	CG15352	CG15352	dme00240	0.576	Pyrimidine metabolism
FBgn0044452	CG1241	Atg2	dme04140	0.576	Regulation of autophagy
FBgn0036892	CG8798	CG8798	dme03010	0.576	Ribosome
FBgn0011336	CG7748	OstStt3	dme03010	0.576	Ribosome
FBgn0030716	CG9170	CG9170	dme04120	0.576	Ubiquitin mediated proteolysis
FBgn0039705	CG31033	CG31033	dme04120	0.576	Ubiquitin mediated proteolysis
FBgn0038902	CG6800	CG6800	dme04310	0.576	Wnt signaling pathway
FBgn0040958	CG31893	Peritrophin-15b	dme00530	0.574	Aminosugars metabolism
FBgn0004362	CG17950	HmgD	dme03410	0.574	Base excision repair
FBgn0036128	CG11801	Elo68beta	dme00642	0.574	Ethylbenzene degradation
FBgn0033524	CG18377	Cyp49a1	dme00361	0.574	gamma-Hexachlorocyclohexane degradation
FBgn0051445	CG31445	CG31445	dme00480	0.574	Glutathione metabolism
FBgn0035334	CG8993	CG8993	dme00480	0.574	Glutathione metabolism
FBgn0032593	CG5996	trpgamma	dme00564	0.574	Glycerophospholipid metabolism
FBgn0037389	CG10991	CG10991	dme00010	0.574	Glycolysis / Gluconeogenesis
FBgn0050183	CG30183	CG30183	dme00562	0.574	Inositol phosphate metabolism
FBgn0051548	CG31548	CG31548	dme00980	0.574	Metabolism of xenobiotics by cytochrome P450
FBgn0050094	CG30094	CG30094	dme03420	0.574	Nucleotide excision repair
FBgn0003218	CG11111	rdgB	dme04070	0.574	Phosphatidylinositol signaling system
FBgn0031337	CG14346	CG14346	dme00230	0.574	Purine metabolism
FBgn0027793	CG14787	CG14787	dme00071	0.572	Fatty acid metabolism
FBgn0011761	CG4193	dhd	dme00480	0.572	Glutathione metabolism
FBgn0051343	CG31343	CG31343	dme00480	0.572	Glutathione metabolism
FBgn0038763	CG4433	CG4433	dme00564	0.572	Glycerophospholipid metabolism
FBgn0000244	CG9379	by	dme04630	0.572	Jak-STAT signaling pathway
FBgn0033083	CG3189	Dpit47	dme03420	0.572	Nucleotide excision repair
FBgn0029860	CG15891	CG15891	dme00230	0.572	Purine metabolism
FBgn0036733	CG6322	CG6322	dme00230	0.572	Purine metabolism
FBgn0051207	CG31207	CG31207	dme00230	0.572	Purine metabolism
FBgn0058103	CG40103	CG40103	dme00230	0.572	Purine metabolism
FBgn0085243	CG34214	CG34214	dme00230	0.572	Purine metabolism
FBgn0053641	CG33641	CG33641	dme00230	0.572	Purine metabolism
FBgn0033688	CG8877	prp8	dme03010	0.572	Ribosome
FBgn0003435	CG9218	sm	dme03010	0.572	Ribosome
FBgn0030600	CG32592	hiw	dme04120	0.572	Ubiquitin mediated proteolysis
FBgn0003028	CG6824	ovo	dme04310	0.572	Wnt signaling pathway
FBgn0036932	CG14184	CG14184	dme03030	0.57	DNA replication
FBgn0050185	CG30185	CG30185	dme00480	0.57	Glutathione metabolism
FBgn0050438	CG30438	CG30438	dme00500	0.57	Starch and sucrose metabolism
FBgn0038377	CG9632	CG9632	dme04120	0.57	Ubiquitin mediated proteolysis
FBgn0031446	CG15398	CG15398	dme03022	0.568	Basal transcription factors
FBgn0037668	CG16736	CG16736	dme04020	0.568	Calcium signaling pathway
FBgn0026570	CG5704	CG5704	dme00561	0.568	Glycerolipid metabolism
FBgn0031079	CG11940	jog	dme00562	0.568	Inositol phosphate metabolism
FBgn0035756	CG32381	unc-13-4A	dme00562	0.568	Inositol phosphate metabolism
FBgn0037046	CG10581	CG10581	dme00230	0.568	Purine metabolism
FBgn0085432	CG34403	pan	dme04310	0.568	Wnt signaling pathway
FBgn0030630	CG12608	CG12608	dme04310	0.568	Wnt signaling pathway
FBgn0013348	CG2981	TpnC41C	dme04310	0.568	Wnt signaling pathway
FBgn0033083	CG3189	Dpit47	dme03410	0.566	Base excision repair
FBgn0027601	CG9009	CG9009	dme00071	0.566	Fatty acid metabolism
FBgn0014163	CG4609	fax	dme00480	0.566	Glutathione metabolism
FBgn0003016	CG3479	osp	dme00562	0.566	Inositol phosphate metabolism
FBgn0030230	CG11556	Rph	dme00562	0.566	Inositol phosphate metabolism
FBgn0011586	CG1871	e(r)	dme00770	0.566	Pantothenate and CoA biosynthesis
FBgn0032447	CG6167	PICK1	dme00230	0.566	Purine metabolism
FBgn0016977	CG18497	spen	dme03010	0.566	Ribosome
FBgn0025827	CG6421	CG6421	dme00450	0.566	Selenoamino acid metabolism
FBgn0036128	CG11801	Elo68beta	dme00350	0.566	Tyrosine metabolism
FBgn0053969	CG33969	CG33969	dme04120	0.566	Ubiquitin mediated proteolysis
FBgn0037060	CG10508	CG10508	dme04120	0.566	Ubiquitin mediated proteolysis
FBgn0039671	CG11470	CG11470	dme03030	0.564	DNA replication
FBgn0033274	CG14757	CG14757	dme03420	0.564	Nucleotide excision repair
FBgn0040930	CG15352	CG15352	dme00230	0.564	Purine metabolism
FBgn0030943	CG6540	CG6540	dme00230	0.564	Purine metabolism
FBgn0037815	CG4043	Rrp46	dme00230	0.564	Purine metabolism
FBgn0064912	CG31178	CG31178	dme00240	0.564	Pyrimidine metabolism
FBgn0031359	CG18317	CG18317	dme04020	0.562	Calcium signaling pathway
FBgn0034137	CG4945	CG4945	dme04110	0.562	Cell cycle
FBgn0032318	CG14072	CG14072	dme03030	0.562	DNA replication
FBgn0039537	CG5590	CG5590	dme00071	0.562	Fatty acid metabolism
FBgn0033121	CG3567	Cyp6u1	dme00361	0.562	gamma-Hexachlorocyclohexane degradation
FBgn0038136	CG8774	CG8774	dme00480	0.562	Glutathione metabolism
FBgn0030222	CG9806	CG9806	dme00480	0.562	Glutathione metabolism
FBgn0052319	CG32319	CG32319	dme00564	0.562	Glycerophospholipid metabolism
FBgn0039190	CG5762	CG5762	dme00190	0.562	Oxidative phosphorylation
FBgn0035205	CG2469	CG2469	dme04120	0.562	Ubiquitin mediated proteolysis
FBgn0033238	CG11165	CG11165	dme04310	0.562	Wnt signaling pathway
FBgn0030073	CG10962	CG10962	dme00624	0.56	1- and 2-Methylnaphthalene degradation
FBgn0030973	CG7332	CG7332	dme04020	0.56	Calcium signaling pathway
FBgn0037533	CG2791	CG2791	dme00052	0.56	Galactose metabolism
FBgn0036820	CG6852	CG6852	dme00480	0.56	Glutathione metabolism
FBgn0038194	CG3050	Cyp6d5	dme00626	0.56	Naphthalene and anthracene degradation
FBgn0037853	CG14696	CG14696	dme00230	0.56	Purine metabolism
FBgn0040367	CG11382	CG11382	dme00230	0.56	Purine metabolism
FBgn0032915	CG12050	CG12050	dme00230	0.56	Purine metabolism
FBgn0259099	CG42247	CG42247	dme00230	0.56	Purine metabolism
FBgn0028396	CG31509	TotA	dme00240	0.56	Pyrimidine metabolism
FBgn0035626	CG17334	lin-28	dme03010	0.56	Ribosome
FBgn0039087	CG10168	CG10168	dme00500	0.56	Starch and sucrose metabolism
FBgn0024352	CG2720	Hop	dme04120	0.56	Ubiquitin mediated proteolysis
FBgn0030330	CG1841	Tango10	dme04120	0.56	Ubiquitin mediated proteolysis
FBgn0051548	CG31548	CG31548	dme00624	0.558	1- and 2-Methylnaphthalene degradation
FBgn0031038	CG14208	Tyler	dme04020	0.558	Calcium signaling pathway
FBgn0027586	CG5867	CG5867	dme03030	0.558	DNA replication
FBgn0259237	CG42335	CG42335	dme00480	0.558	Glutathione metabolism
FBgn0067895	CG17469	Mitf	dmeINSULIN	0.558	Insulin/AKT pathway
FBgn0039086	CG16732	CG16732	dme00860	0.558	Porphyrin and chlorophyll metabolism
FBgn0005410	CG1903	sno	dme00230	0.558	Purine metabolism
FBgn0038146	CG9799	CG9799	dme00230	0.558	Purine metabolism
FBgn0030366	CG1490	Usp7	dme04140	0.558	Regulation of autophagy
FBgn0000395	CG15671	cv-2	dme04350	0.558	TGF-beta signaling pathway
FBgn0052072	CG32072	Elo68alpha	dme00350	0.558	Tyrosine metabolism
FBgn0085405	CG34376	CG34376	dme04120	0.558	Ubiquitin mediated proteolysis
FBgn0086758	CG31666	chinmo	dme04120	0.558	Ubiquitin mediated proteolysis
FBgn0031633	CG2976	CG2976	dme00624	0.556	1- and 2-Methylnaphthalene degradation
FBgn0069929	FBgn0069929	CG41122	dme00632	0.556	Benzoate degradation via CoA ligation
FBgn0064115	CG33649	CG33649	dme00632	0.556	Benzoate degradation via CoA ligation
FBgn0051548	CG31548	CG31548	dme00120	0.556	Bile acid biosynthesis
FBgn0031986	CG8673	CG8673	dme01030	0.556	Glycan structures - biosynthesis 1
FBgn0086693	CG4536	iav	dme00564	0.556	Glycerophospholipid metabolism
FBgn0036814	CG14073	CG14073	dme00564	0.556	Glycerophospholipid metabolism
FBgn0002119	FBgn0002119	l(2)gd1	dmeHIPPO	0.556	Hippo pathway
FBgn0250747	CG4713	l(2)gd1	dmeHIPPO	0.556	Hippo pathway
FBgn0051802	CG31802	CG31802	dme00230	0.556	Purine metabolism
FBgn0032363	CG6509	CG6509	dme00230	0.556	Purine metabolism
FBgn0036358	CG14106	CG14106	dme00230	0.556	Purine metabolism
FBgn0034967	CG3186	eIF-5A	dme03010	0.556	Ribosome
FBgn0012037	CG8827	Ance	dme03010	0.556	Ribosome
FBgn0015544	CG13570	spag	dme04120	0.556	Ubiquitin mediated proteolysis
FBgn0015610	CG4236	Caf1	dme03022	0.554	Basal transcription factors
FBgn0035034	CG3565	CG3565	dme04020	0.554	Calcium signaling pathway
FBgn0030629	CG9123	CG9123	dme04110	0.554	Cell cycle
FBgn0054010	CG34010	CG34010	dme00642	0.554	Ethylbenzene degradation
FBgn0031632	CG15628	CG15628	dme00642	0.554	Ethylbenzene degradation
FBgn0010398	CG6098	Lrr47	dme00680	0.554	Methane metabolism
FBgn0030292	CG11752	CG11752	dme00190	0.554	Oxidative phosphorylation
FBgn0036439	CG13474	CG13474	dme00230	0.554	Purine metabolism
FBgn0038889	CG7922	CG7922	dme00230	0.554	Purine metabolism
FBgn0037094	CG7611	CG7611	dme00230	0.554	Purine metabolism
FBgn0058103	CG40103	CG40103	dme00240	0.554	Pyrimidine metabolism
FBgn0029927	CG14430	CG14430	dme03010	0.554	Ribosome
FBgn0039163	CG5515	CG5515	dme04120	0.554	Ubiquitin mediated proteolysis
FBgn0032586	CG4599	Tpr2	dme04120	0.554	Ubiquitin mediated proteolysis
FBgn0036974	CG5605	eRF1	dme04310	0.554	Wnt signaling pathway
FBgn0031730	CG7236	CG7236	dme04310	0.554	Wnt signaling pathway
FBgn0035501	CG1299	CG1299	dme00960	0.552	Alkaloid biosynthesis II
FBgn0001991	CG4894	Ca-alpha1D	dme04020	0.552	Calcium signaling pathway
FBgn0039087	CG10168	CG10168	dme00860	0.552	Porphyrin and chlorophyll metabolism
FBgn0037798	CG12817	CG12817	dme00230	0.552	Purine metabolism
FBgn0066293	CG33351	CheB42b	dme00240	0.552	Pyrimidine metabolism
FBgn0035491	CG11591	CG11591	dme00240	0.552	Pyrimidine metabolism
FBgn0000018	CG6093	abo	dme04120	0.552	Ubiquitin mediated proteolysis
FBgn0030577	CG5334	CG5334	dme04120	0.552	Ubiquitin mediated proteolysis
FBgn0022724	CG7128	Taf8	dme03022	0.55	Basal transcription factors
FBgn0052072	CG32072	Elo68alpha	dme00642	0.55	Ethylbenzene degradation
FBgn0051427	CG31427	CG31427	dme00480	0.55	Glutathione metabolism
FBgn0033315	CG8734	CG8734	dme01030	0.55	Glycan structures - biosynthesis 1
FBgn0036204	CG11611	Tim13	dme03420	0.55	Nucleotide excision repair
FBgn0034179	CG6805	CG6805	dme04070	0.55	Phosphatidylinositol signaling system
FBgn0010349	CG7507	Dhc64C	dme00230	0.55	Purine metabolism
FBgn0039427	CG5447	CG5447	dme00240	0.55	Pyrimidine metabolism
FBgn0040284	CG6987	SF2	dme03010	0.55	Ribosome
FBgn0011640	CG8597	lark	dme03010	0.55	Ribosome
FBgn0053967	CG33967	CG33967	dme04120	0.55	Ubiquitin mediated proteolysis
FBgn0040344	CG3711	CG3711	dme04120	0.55	Ubiquitin mediated proteolysis
FBgn0036660	CG13025	CG13025	dme04120	0.55	Ubiquitin mediated proteolysis
FBgn0036926	CG7646	CG7646	dme04310	0.55	Wnt signaling pathway
FBgn0039858	CG11525	CycG	dme04110	0.548	Cell cycle
FBgn0026720	FBgn0026720	fs(1)pyr	dme00770	0.548	Pantothenate and CoA biosynthesis
FBgn0050438	CG30438	CG30438	dme00860	0.548	Porphyrin and chlorophyll metabolism
FBgn0033528	CG11761	trsn	dme00230	0.548	Purine metabolism
FBgn0033890	CG13350	CG13350	dme00230	0.548	Purine metabolism
FBgn0028396	CG31509	TotA	dme00230	0.548	Purine metabolism
FBgn0020248	CG33166	stet	dme00230	0.548	Purine metabolism
FBgn0040367	CG11382	CG11382	dme00240	0.548	Pyrimidine metabolism
FBgn0036460	CG5114	CG5114	dme04120	0.548	Ubiquitin mediated proteolysis
FBgn0051958	CG31958	CG31958	dme04310	0.548	Wnt signaling pathway
FBgn0033027	CG12408	TpnC4	dme04310	0.548	Wnt signaling pathway
FBgn0033365	CG8170	CG8170	dme00624	0.546	1- and 2-Methylnaphthalene degradation
FBgn0259168	CG42273	mnb	dme04020	0.546	Calcium signaling pathway
FBgn0014906	CG3488	CG3488	dme00561	0.546	Glycerolipid metabolism
FBgn0034389	CG15078	Mctp	dme00564	0.546	Glycerophospholipid metabolism
FBgn0030281	CG11105	CG11105	dme00564	0.546	Glycerophospholipid metabolism
FBgn0051759	CG31759	CG31759	dme00562	0.546	Inositol phosphate metabolism
FBgn0036910	CG8733	Cyp305a1	dme00626	0.546	Naphthalene and anthracene degradation
FBgn0034418	CG15118	CG15118	dme00910	0.546	Nitrogen metabolism
FBgn0016038	CG17828	mod(r)	dme00770	0.546	Pantothenate and CoA biosynthesis
FBgn0030556	CG1810	mRNA-capping-enzyme	dme03010	0.546	Ribosome
FBgn0024250	CG9653	brk	dme04350	0.546	TGF-beta signaling pathway
FBgn0003396	CG7734	shn	dme04350	0.546	TGF-beta signaling pathway
FBgn0085404	CG34375	CG34375	dme04120	0.546	Ubiquitin mediated proteolysis
FBgn0031633	CG2976	CG2976	dme00960	0.544	Alkaloid biosynthesis II
FBgn0031775	CG9150	CG9150	dme00120	0.544	Bile acid biosynthesis
FBgn0030630	CG12608	CG12608	dme04110	0.544	Cell cycle
FBgn0053178	CG33178	CG33178	dme00480	0.544	Glutathione metabolism
FBgn0039159	CG13608	mRpS24	dme00190	0.544	Oxidative phosphorylation
FBgn0030598	CG9503	CG9503	dme00030	0.544	Pentose phosphate pathway
FBgn0085377	CG34348	CG34348	dme00360	0.544	Phenylalanine metabolism
FBgn0004623	CG8770	Gbeta76C	dme00230	0.544	Purine metabolism
FBgn0038859	CG17284	Obp93a	dme00230	0.544	Purine metabolism
FBgn0037544	CG11035	CG11035	dme00230	0.544	Purine metabolism
FBgn0004910	CG15855	Eip63F-1	dme04310	0.544	Wnt signaling pathway
FBgn0039385	CG5913	CG5913	dme00624	0.542	1- and 2-Methylnaphthalene degradation
FBgn0051051	CG31051	CG31051	dme00564	0.542	Glycerophospholipid metabolism
FBgn0003861	CG7875	trp	dme00564	0.542	Glycerophospholipid metabolism
FBgn0039645	CG11898	CG11898	dme00230	0.542	Purine metabolism
FBgn0029629	CG8636	CG8636	dme03010	0.542	Ribosome
FBgn0033109	CG9446	coro	dme04120	0.542	Ubiquitin mediated proteolysis
FBgn0036546	CG17033	CG17033	dme04120	0.542	Ubiquitin mediated proteolysis
FBgn0085498	CG40583	CG40583	dme04120	0.542	Ubiquitin mediated proteolysis
FBgn0038704	CG5316	CG5316	dme00624	0.54	1- and 2-Methylnaphthalene degradation
FBgn0033113	CG9455	CG9455	dme00624	0.54	1- and 2-Methylnaphthalene degradation
FBgn0036128	CG11801	Elo68beta	dme00624	0.54	1- and 2-Methylnaphthalene degradation
FBgn0039759	CG9733	CG9733	dme00624	0.54	1- and 2-Methylnaphthalene degradation
FBgn0037491	CG1227	CG1227	dme04110	0.54	Cell cycle
FBgn0000063	CG7643	ald	dme04110	0.54	Cell cycle
FBgn0000826	CG11420	png	dme04110	0.54	Cell cycle
FBgn0050360	CG30360	CG30360	dme00052	0.54	Galactose metabolism
FBgn0034542	CG9025	Fem-1	dme00564	0.54	Glycerophospholipid metabolism
FBgn0000289	CG8367	cg	dmeHIPPO	0.54	Hippo pathway
FBgn0034389	CG15078	Mctp	dme00562	0.54	Inositol phosphate metabolism
FBgn0033524	CG18377	Cyp49a1	dme00626	0.54	Naphthalene and anthracene degradation
FBgn0037560	CG18228	CG18228	dme00230	0.54	Purine metabolism
FBgn0034988	CG3362	CG3362	dme00230	0.54	Purine metabolism
FBgn0020254	CG6831	rhea	dme03010	0.54	Ribosome
FBgn0027784	CG6011	Prp18	dme03020	0.54	RNA polymerase
FBgn0085450	CG34421	Snoo	dme04350	0.54	TGF-beta signaling pathway
FBgn0036973	CG5585	CG5585	dme04120	0.54	Ubiquitin mediated proteolysis
FBgn0033578	CG13232	BBS4	dme04120	0.54	Ubiquitin mediated proteolysis
FBgn0036436	CG4914	CG4914	dme00960	0.538	Alkaloid biosynthesis II
FBgn0053099	CG33099	CG33099	dme00330	0.538	Arginine and proline metabolism
FBgn0023522	CG11596	CG11596	dme03022	0.538	Basal transcription factors
FBgn0030122	CG16892	CG16892	dme04110	0.538	Cell cycle
FBgn0019949	CG5179	Cdk9	dme04110	0.538	Cell cycle
FBgn0003651	CG11502	svp	dme04320	0.538	Dorso-ventral axis formation
FBgn0039304	CG10425	CG10425	dme00071	0.538	Fatty acid metabolism
FBgn0002905	CG6019	mus308	dme00790	0.538	Folate biosynthesis
FBgn0038462	CG17556	CG17556	dme01030	0.538	Glycan structures - biosynthesis 1
FBgn0032415	CG17212	rho-6	dme00564	0.538	Glycerophospholipid metabolism
FBgn0034420	CG10737	CG10737	dme00562	0.538	Inositol phosphate metabolism
FBgn0028429	CG10574	I-2	dme03420	0.538	Nucleotide excision repair
FBgn0036648	CG4098	CG4098	dme00230	0.538	Purine metabolism
FBgn0020278	CG5248	loco	dme00230	0.538	Purine metabolism
FBgn0039085	CG10170	CG10170	dme00500	0.538	Starch and sucrose metabolism
FBgn0025008	FBgn0025008	E(tkv)D2	dme04350	0.538	TGF-beta signaling pathway
FBgn0025009	FBgn0025009	E(tkv)D1	dme04350	0.538	TGF-beta signaling pathway
FBgn0034774	CG13526	CG13526	dme04310	0.538	Wnt signaling pathway
FBgn0033033	CG11066	scarface	dme00624	0.536	1- and 2-Methylnaphthalene degradation
FBgn0036436	CG4914	CG4914	dme00624	0.536	1- and 2-Methylnaphthalene degradation
FBgn0031604	CG15433	Elp3	dme00960	0.536	Alkaloid biosynthesis II
FBgn0033059	CG7845	CG7845	dme03022	0.536	Basal transcription factors
FBgn0035694	CG13299	CG13299	dme03030	0.536	DNA replication
FBgn0043001	CG15736	Chrac-16	dme03030	0.536	DNA replication
FBgn0032650	CG7094	CG7094	dme04340	0.536	Hedgehog signaling pathway
FBgn0033244	CG8726	CG8726	dme00562	0.536	Inositol phosphate metabolism
FBgn0039827	CG1544	CG1544	dme00310	0.536	Lysine degradation
FBgn0037674	CG8454	Vps16A	dme03050	0.536	Proteasome
FBgn0052573	CG32573	CG32573	dme00230	0.536	Purine metabolism
FBgn0031118	CG1412	RhoGAP19D	dme00230	0.536	Purine metabolism
FBgn0001202	CG10653	hk	dme04140	0.536	Regulation of autophagy
FBgn0023081	CG4012	gek	dme04530	0.536	Tight junction
FBgn0037512	CG2616	CG2616	dme04020	0.534	Calcium signaling pathway
FBgn0085693	CG41562	CG41562	dme04320	0.534	Dorso-ventral axis formation
FBgn0085521	CG40813	CG40813	dme04320	0.534	Dorso-ventral axis formation
FBgn0032668	CG17681	CG17681	dme00642	0.534	Ethylbenzene degradation
FBgn0043904	CG31761	bru-2	dme00564	0.534	Glycerophospholipid metabolism
FBgn0031251	CG4213	CG4213	dme00190	0.534	Oxidative phosphorylation
FBgn0015399	CG12283	kek1	dme00360	0.534	Phenylalanine metabolism
FBgn0051772	CG31772	CG31772	dme00230	0.534	Purine metabolism
FBgn0032248	CG5343	CG5343	dme00230	0.534	Purine metabolism
FBgn0051957	CG31957	CG31957	dme03010	0.534	Ribosome
FBgn0030073	CG10962	CG10962	dme00350	0.534	Tyrosine metabolism
FBgn0053144	CG33144	CG33144	dme04120	0.534	Ubiquitin mediated proteolysis
FBgn0043470	CG12350	lambdaTry	dme00624	0.532	1- and 2-Methylnaphthalene degradation
FBgn0027914	CG10670	Gen	dme03410	0.532	Base excision repair
FBgn0005563	CG1522	cac	dme04020	0.532	Calcium signaling pathway
FBgn0037070	CG11309	CG11309	dme04020	0.532	Calcium signaling pathway
FBgn0031697	CG14024	CG14024	dme00534	0.532	Heparan sulfate biosynthesis
FBgn0004107	CG10498	cdc2c	dmeHIPPO	0.532	Hippo pathway
FBgn0033547	CG12935	CG12935	dme00190	0.532	Oxidative phosphorylation
FBgn0028529	CG7516	CG7516	dme00230	0.532	Purine metabolism
FBgn0035514	CG1332	CG1332	dme04120	0.532	Ubiquitin mediated proteolysis
FBgn0032246	CG5168	CG5168	dme04120	0.532	Ubiquitin mediated proteolysis
FBgn0259168	CG42273	mnb	dme04310	0.532	Wnt signaling pathway
FBgn0052269	CG32269	CG32269	dme00624	0.53	1- and 2-Methylnaphthalene degradation
FBgn0027296	CG3073	l(1)G0144	dme00632	0.53	Benzoate degradation via CoA ligation
FBgn0036436	CG4914	CG4914	dme00642	0.53	Ethylbenzene degradation
FBgn0011785	CG31132	BRWD3	dme04630	0.53	Jak-STAT signaling pathway
FBgn0043903	CG14226	dome	dme04630	0.53	Jak-STAT signaling pathway
FBgn0031459	CG2862	CG2862	dme00910	0.53	Nitrogen metabolism
FBgn0064912	CG31178	CG31178	dme03420	0.53	Nucleotide excision repair
FBgn0066293	CG33351	CheB42b	dme03420	0.53	Nucleotide excision repair
FBgn0051406	CG31406	CG31406	dme03420	0.53	Nucleotide excision repair
FBgn0030897	CG5744	Frq1	dme00230	0.53	Purine metabolism
FBgn0033177	CG11141	CG11141	dme00230	0.53	Purine metabolism
FBgn0022959	CG5654	yps	dme03010	0.53	Ribosome
FBgn0028866	CG18420	CG18420	dme00624	0.528	1- and 2-Methylnaphthalene degradation
FBgn0051822	CG31822	CG31822	dme00624	0.528	1- and 2-Methylnaphthalene degradation
FBgn0050374	CG30374	CG30374	dme00624	0.528	1- and 2-Methylnaphthalene degradation
FBgn0085466	CG34437	CG34437	dme00624	0.528	1- and 2-Methylnaphthalene degradation
FBgn0058160	CG40160	CG40160	dme00624	0.528	1- and 2-Methylnaphthalene degradation
FBgn0050371	CG30371	CG30371	dme00624	0.528	1- and 2-Methylnaphthalene degradation
FBgn0085438	CG34409	CG34409	dme00624	0.528	1- and 2-Methylnaphthalene degradation
FBgn0050091	CG30091	CG30091	dme00624	0.528	1- and 2-Methylnaphthalene degradation
FBgn0083966	CG34130	CG34130	dme00624	0.528	1- and 2-Methylnaphthalene degradation
FBgn0015808	CG17320	ScpX	dme00362	0.528	Benzoate degradation via hydroxylation
FBgn0000543	CG5714	ecd	dme00780	0.528	Biotin metabolism
FBgn0015772	CG10637	Nak	dme04110	0.528	Cell cycle
FBgn0038731	CG11659	CG11659	dme00071	0.528	Fatty acid metabolism
FBgn0037205	CG11133	CG11133	dme00790	0.528	Folate biosynthesis
FBgn0039753	CG1359	CG1359	dme00564	0.528	Glycerophospholipid metabolism
FBgn0036273	CG10426	CG10426	dme00562	0.528	Inositol phosphate metabolism
FBgn0035587	CG4623	CG4623	dme00980	0.528	Metabolism of xenobiotics by cytochrome P450
FBgn0027620	CG1966	Acf1	dme03420	0.528	Nucleotide excision repair
FBgn0037812	CG18545	CG18545	dme03420	0.528	Nucleotide excision repair
FBgn0036578	CG5018	CG5018	dme00230	0.528	Purine metabolism
FBgn0025833	CG8910	CG8910	dme04120	0.528	Ubiquitin mediated proteolysis
FBgn0033320	CG8586	CG8586	dme00624	0.526	1- and 2-Methylnaphthalene degradation
FBgn0035501	CG1299	CG1299	dme00624	0.526	1- and 2-Methylnaphthalene degradation
FBgn0083965	CG34129	CG34129	dme00624	0.526	1- and 2-Methylnaphthalene degradation
FBgn0037938	CG14717	CG14717	dme00960	0.526	Alkaloid biosynthesis II
FBgn0038250	CG3505	CG3505	dme00960	0.526	Alkaloid biosynthesis II
FBgn0037071	CG7632	CG7632	dme00960	0.526	Alkaloid biosynthesis II
FBgn0034172	CG6665	CG6665	dme00632	0.526	Benzoate degradation via CoA ligation
FBgn0025625	CG4290	CG4290	dme04020	0.526	Calcium signaling pathway
FBgn0015376	CG33122	cutlet	dme03030	0.526	DNA replication
FBgn0034455	CG11007	CG11007	dme00480	0.526	Glutathione metabolism
FBgn0037030	CG3288	CG3288	dme00564	0.526	Glycerophospholipid metabolism
FBgn0027889	CG6386	ball	dme04340	0.526	Hedgehog signaling pathway
FBgn0000171	CG9748	bel	dme00230	0.526	Purine metabolism
FBgn0033274	CG14757	CG14757	dme00240	0.526	Pyrimidine metabolism
FBgn0038950	CG5382	CG5382	dme04120	0.526	Ubiquitin mediated proteolysis
FBgn0010453	CG4698	Wnt4	dme04310	0.526	Wnt signaling pathway
FBgn0010909	CG16973	msn	dme04310	0.526	Wnt signaling pathway
FBgn0085273	CG34244	CG34244	dme00624	0.524	1- and 2-Methylnaphthalene degradation
FBgn0051266	CG31266	CG31266	dme00624	0.524	1- and 2-Methylnaphthalene degradation
FBgn0050283	CG30283	CG30283	dme00624	0.524	1- and 2-Methylnaphthalene degradation
FBgn0035287	CG13937	CG13937	dme00534	0.524	Heparan sulfate biosynthesis
FBgn0030949	CG6585	Cyp308a1	dme00626	0.524	Naphthalene and anthracene degradation
FBgn0025808	CG7825	Rad17	dme03420	0.524	Nucleotide excision repair
FBgn0019830	CG3057	colt	dme00190	0.524	Oxidative phosphorylation
FBgn0038674	CG14285	CG14285	dme00230	0.524	Purine metabolism
FBgn0036567	CG13074	CG13074	dme00230	0.524	Purine metabolism
FBgn0035397	CG11486	CG11486	dme04310	0.524	Wnt signaling pathway
FBgn0051206	CG31206	CG31206	dme00624	0.522	1- and 2-Methylnaphthalene degradation
FBgn0043470	CG12350	lambdaTry	dme00960	0.522	Alkaloid biosynthesis II
FBgn0028926	CG4185	NC2beta	dme03022	0.522	Basal transcription factors
FBgn0025808	CG7825	Rad17	dme03030	0.522	DNA replication
FBgn0032934	CG8679	CG8679	dme00564	0.522	Glycerophospholipid metabolism
FBgn0050387	CG30387	CG30387	dme00564	0.522	Glycerophospholipid metabolism
FBgn0053557	CG33557	CG33557	dmeINSULIN	0.522	Insulin/AKT pathway
FBgn0036910	CG8733	Cyp305a1	dme00903	0.522	Limonene and pinene degradation
FBgn0039147	CG10694	CG10694	dme03420	0.522	Nucleotide excision repair
FBgn0029659	CG16782	CG16782	dme00190	0.522	Oxidative phosphorylation
FBgn0030345	CG1847	CG1847	dme00190	0.522	Oxidative phosphorylation
FBgn0038976	CG7048	CG7048	dme00190	0.522	Oxidative phosphorylation
FBgn0030474	CG15747	CG15747	dme00190	0.522	Oxidative phosphorylation
FBgn0031484	CG3165	CG3165	dme00230	0.522	Purine metabolism
FBgn0029835	CG5921	CG5921	dme00230	0.522	Purine metabolism
FBgn0053458	CG33458	CG33458	dme00624	0.52	1- and 2-Methylnaphthalene degradation
FBgn0050289	CG30289	CG30289	dme00624	0.52	1- and 2-Methylnaphthalene degradation
FBgn0052755	CG32755	CG32755	dme00624	0.52	1- and 2-Methylnaphthalene degradation
FBgn0051728	CG31728	CG31728	dme00624	0.52	1- and 2-Methylnaphthalene degradation
FBgn0050288	CG30288	CG30288	dme00624	0.52	1- and 2-Methylnaphthalene degradation
FBgn0051681	CG31681	CG31681	dme00624	0.52	1- and 2-Methylnaphthalene degradation
FBgn0051205	CG31205	CG31205	dme00624	0.52	1- and 2-Methylnaphthalene degradation
FBgn0050002	CG30002	CG30002	dme00624	0.52	1- and 2-Methylnaphthalene degradation
FBgn0052260	CG32260	CG32260	dme00624	0.52	1- and 2-Methylnaphthalene degradation
FBgn0032259	CG6144	CG6144	dme00330	0.52	Arginine and proline metabolism
FBgn0028926	CG4185	NC2beta	dme03410	0.52	Base excision repair
FBgn0039796	CG12069	CG12069	dme04020	0.52	Calcium signaling pathway
FBgn0029905	CG3075	CG3075	dme03030	0.52	DNA replication
FBgn0030304	CG11715	Cyp4g15	dme00361	0.52	gamma-Hexachlorocyclohexane degradation
FBgn0032266	CG18302	CG18302	dme00561	0.52	Glycerolipid metabolism
FBgn0038504	CG5407	Sur-8	dme00680	0.52	Methane metabolism
FBgn0058225	CG40225	CG40225	dme03420	0.52	Nucleotide excision repair
FBgn0051495	CG31495	CG31495	dme03050	0.52	Proteasome
FBgn0029830	CG14447	Grip	dme00230	0.52	Purine metabolism
FBgn0034707	CG5465	MED16	dme00230	0.52	Purine metabolism
FBgn0039229	CG6995	CG6995	dme03010	0.52	Ribosome
FBgn0027070	CG17322	CG17322	dme00500	0.52	Starch and sucrose metabolism
FBgn0003865	CG1502	tsg	dme04350	0.52	TGF-beta signaling pathway
FBgn0036489	CG7011	CG7011	dme00220	0.52	Urea cycle and metabolism of amino groups
FBgn0037460	CG15178	CG15178	dme04310	0.52	Wnt signaling pathway
FBgn0034139	CG4927	CG4927	dme00624	0.518	1- and 2-Methylnaphthalene degradation
FBgn0035181	CG9205	CG9205	dme00960	0.518	Alkaloid biosynthesis II
FBgn0033365	CG8170	CG8170	dme00960	0.518	Alkaloid biosynthesis II
FBgn0053639	CG33639	CG33639	dme04020	0.518	Calcium signaling pathway
FBgn0259168	CG42273	mnb	dme04110	0.518	Cell cycle
FBgn0031670	CG3887	CG3887	dme03030	0.518	DNA replication
FBgn0051864	CG31864	CG31864	dme00251	0.518	Glutamate metabolism
FBgn0038488	CG11896	CG11896	dme00564	0.518	Glycerophospholipid metabolism
FBgn0031674	CG31919	CG31919	dme00564	0.518	Glycerophospholipid metabolism
FBgn0032563	CG15258	CG15258	dme03420	0.518	Nucleotide excision repair
FBgn0038532	CG14322	CG14322	dme00230	0.518	Purine metabolism
FBgn0033478	CG2264	CG2264	dme00230	0.518	Purine metabolism
FBgn0015477	CG8014	Rme-8	dme00230	0.518	Purine metabolism
FBgn0019886	CG4589	CG4589	dme00230	0.518	Purine metabolism
FBgn0000209	FBgn0000209	Bpt	dme03010	0.518	Ribosome
FBgn0015772	CG10637	Nak	dme04310	0.518	Wnt signaling pathway
FBgn0038727	CG7432	CG7432	dme00624	0.516	1- and 2-Methylnaphthalene degradation
FBgn0030925	CG6361	CG6361	dme00624	0.516	1- and 2-Methylnaphthalene degradation
FBgn0032753	CG17572	CG17572	dme00624	0.516	1- and 2-Methylnaphthalene degradation
FBgn0036612	CG4998	CG4998	dme00624	0.516	1- and 2-Methylnaphthalene degradation
FBgn0035309	CG15879	CG15879	dme00960	0.516	Alkaloid biosynthesis II
FBgn0038727	CG7432	CG7432	dme00642	0.516	Ethylbenzene degradation
FBgn0043470	CG12350	lambdaTry	dme00642	0.516	Ethylbenzene degradation
FBgn0033733	CG8834	CG8834	dme00071	0.516	Fatty acid metabolism
FBgn0038732	CG11391	CG11391	dme00071	0.516	Fatty acid metabolism
FBgn0039623	CG1951	CG1951	dme00562	0.516	Inositol phosphate metabolism
FBgn0052982	CG32982	CG32982	dmeINSULIN	0.516	Insulin/AKT pathway
FBgn0038466	CG8907	CG8907	dme00230	0.516	Purine metabolism
FBgn0034654	CG10306	CG10306	dme00230	0.516	Purine metabolism
FBgn0031379	CG7289	CG7289	dme03020	0.516	RNA polymerase
FBgn0039440	CG5471	TwdlJ	dme00450	0.516	Selenoamino acid metabolism
FBgn0034704	CG6758	CG6758	dme04120	0.516	Ubiquitin mediated proteolysis
FBgn0039758	CG9737	CG9737	dme00624	0.514	1- and 2-Methylnaphthalene degradation
FBgn0030850	CG8408	CG8408	dme00564	0.514	Glycerophospholipid metabolism
FBgn0039091	CG10182	CG10182	dme00564	0.514	Glycerophospholipid metabolism
FBgn0030384	CG2577	CG2577	dme04340	0.514	Hedgehog signaling pathway
FBgn0032618	CG31743	CG31743	dme00534	0.514	Heparan sulfate biosynthesis
FBgn0064191	CR33559	ban	dmeHIPPO	0.514	Hippo pathway
FBgn0010383	CG6816	Cyp18a1	dme00626	0.514	Naphthalene and anthracene degradation
FBgn0052743	CG32743	Smg1	dme04070	0.514	Phosphatidylinositol signaling system
FBgn0035060	CG16932	Eps-15	dme00230	0.514	Purine metabolism
FBgn0037254	CG14651	CG14651	dme00230	0.514	Purine metabolism
FBgn0037555	CG9638	Ada2b	dme00240	0.514	Pyrimidine metabolism
FBgn0034838	CG12782	CG12782	dme04310	0.514	Wnt signaling pathway
FBgn0053127	CG33127	CG33127	dme00624	0.512	1- and 2-Methylnaphthalene degradation
FBgn0000056	CG3484	Adhr	dme00624	0.512	1- and 2-Methylnaphthalene degradation
FBgn0033362	CG8172	CG8172	dme00960	0.512	Alkaloid biosynthesis II
FBgn0025595	CG11325	GRHR	dme04020	0.512	Calcium signaling pathway
FBgn0027296	CG3073	l(1)G0144	dme00642	0.512	Ethylbenzene degradation
FBgn0033121	CG3567	Cyp6u1	dme00626	0.512	Naphthalene and anthracene degradation
FBgn0010660	CG3820	Nup214	dme00230	0.512	Purine metabolism
FBgn0037461	CG15177	CG15177	dme04310	0.512	Wnt signaling pathway
FBgn0037627	CG13318	CG13318	dme00624	0.51	1- and 2-Methylnaphthalene degradation
FBgn0051954	CG31954	CG31954	dme00624	0.51	1- and 2-Methylnaphthalene degradation
FBgn0033362	CG8172	CG8172	dme00624	0.51	1- and 2-Methylnaphthalene degradation
FBgn0036427	CG4613	CG4613	dme00624	0.51	1- and 2-Methylnaphthalene degradation
FBgn0038484	CG5246	CG5246	dme00624	0.51	1- and 2-Methylnaphthalene degradation
FBgn0038727	CG7432	CG7432	dme00960	0.51	Alkaloid biosynthesis II
FBgn0034873	CG5360	CG5360	dme03022	0.51	Basal transcription factors
FBgn0029174	CG4535	FKBP59	dme03410	0.51	Base excision repair
FBgn0045980	CG10951	niki	dme04020	0.51	Calcium signaling pathway
FBgn0035587	CG4623	CG4623	dme00982	0.51	Drug metabolism - cytochrome P450
FBgn0033362	CG8172	CG8172	dme00642	0.51	Ethylbenzene degradation
FBgn0038733	CG11407	CG11407	dme00071	0.51	Fatty acid metabolism
FBgn0030367	CG1488	Cyp311a1	dme00361	0.51	gamma-Hexachlorocyclohexane degradation
FBgn0032389	CG12314	CG12314	dme00564	0.51	Glycerophospholipid metabolism
FBgn0051730	CG31730	CG31730	dme00564	0.51	Glycerophospholipid metabolism
FBgn0031033	CG14219	CG14219	dme00564	0.51	Glycerophospholipid metabolism
FBgn0037610	CG8043	CG8043	dme00260	0.51	Glycine, serine and threonine metabolism
FBgn0025381	CG14782	CG14782	dme00562	0.51	Inositol phosphate metabolism
FBgn0029002	CG18321	miple2	dme03420	0.51	Nucleotide excision repair
FBgn0039653	-	-	dme00190	0.51	Oxidative phosphorylation
FBgn0051008	CG31008	CG31008	dme00190	0.51	Oxidative phosphorylation
FBgn0031436	CG3214	CG3214	dme00190	0.51	Oxidative phosphorylation
FBgn0036916	CG8025	Mtr3	dme00230	0.51	Purine metabolism
FBgn0027885	CG6582	Aac11	dme03010	0.51	Ribosome
FBgn0020510	CG9749	Abi	dme03010	0.51	Ribosome
FBgn0036558	CG5841	mib1	dme04120	0.51	Ubiquitin mediated proteolysis
FBgn0000283	CG6384	Cp190	dme04120	0.51	Ubiquitin mediated proteolysis
FBgn0020907	CG14904	Scp2	dme04370	0.51	VEGF signaling pathway
FBgn0005672	CG10334	spi	dme04310	0.51	Wnt signaling pathway
FBgn0033321	CG8738	CG8738	dme00624	0.508	1- and 2-Methylnaphthalene degradation
FBgn0051824	CG31824	CG31824	dme00624	0.508	1- and 2-Methylnaphthalene degradation
FBgn0031619	CG3355	CG3355	dme00624	0.508	1- and 2-Methylnaphthalene degradation
FBgn0011554	CG12386	etaTry	dme00624	0.508	1- and 2-Methylnaphthalene degradation
FBgn0038114	CG11670	CG11670	dme00624	0.508	1- and 2-Methylnaphthalene degradation
FBgn0036858	CG14088	CG14088	dme00624	0.508	1- and 2-Methylnaphthalene degradation
FBgn0030724	CG9212	Nipsnap	dme00624	0.508	1- and 2-Methylnaphthalene degradation
FBgn0033113	CG9455	CG9455	dme00960	0.508	Alkaloid biosynthesis II
FBgn0050094	CG30094	CG30094	dme03030	0.508	DNA replication
FBgn0050471	CG30471	CG30471	dme00564	0.508	Glycerophospholipid metabolism
FBgn0036302	CG10632	CG10632	dme00564	0.508	Glycerophospholipid metabolism
FBgn0052645	CG32645	CG32645	dme00564	0.508	Glycerophospholipid metabolism
FBgn0002021	CG10655	l(2)37Bb	dme00260	0.508	Glycine, serine and threonine metabolism
FBgn0027569	CG7207	CG7207	dme00562	0.508	Inositol phosphate metabolism
FBgn0038854	CG7044	CG7044	dmeINSULIN	0.508	Insulin/AKT pathway
FBgn0033302	CG8687	Cyp6a14	dme00626	0.508	Naphthalene and anthracene degradation
FBgn0003984	CG10491	vn	dme00360	0.508	Phenylalanine metabolism
FBgn0033902	CG8309	Tango7	dme03050	0.508	Proteasome
FBgn0036414	CG5842	nan	dme00230	0.508	Purine metabolism
FBgn0085611	CG41318	CG41318	dme00230	0.508	Purine metabolism
FBgn0030322	CG15220	CG15220	dme03010	0.508	Ribosome
FBgn0045856	-	-	dme03010	0.508	Ribosome
FBgn0084369	-	-	dme03010	0.508	Ribosome
FBgn0045857	-	-	dme03010	0.508	Ribosome
FBgn0045858	-	-	dme03010	0.508	Ribosome
FBgn0084568	-	-	dme03010	0.508	Ribosome
FBgn0045855	-	-	dme03010	0.508	Ribosome
FBgn0032298	CG6724	CG6724	dme04120	0.508	Ubiquitin mediated proteolysis
FBgn0035663	CG6462	CG6462	dme00624	0.506	1- and 2-Methylnaphthalene degradation
FBgn0034666	CG9294	CG9294	dme00624	0.506	1- and 2-Methylnaphthalene degradation
FBgn0034052	CG8299	CG8299	dme00624	0.506	1- and 2-Methylnaphthalene degradation
FBgn0016126	CG1495	CaMKI	dme04020	0.506	Calcium signaling pathway
FBgn0033274	CG14757	CG14757	dme03030	0.506	DNA replication
FBgn0039758	CG9737	CG9737	dme00642	0.506	Ethylbenzene degradation
FBgn0040373	CG3038	CG3038	dme01030	0.506	Glycan structures - biosynthesis 1
FBgn0039092	CG16723	CG16723	dme00564	0.506	Glycerophospholipid metabolism
FBgn0022740	CG5005	HLH54F	dmeINSULIN	0.506	Insulin/AKT pathway
FBgn0037461	CG15177	CG15177	dme00230	0.506	Purine metabolism
FBgn0034527	CG9945	CG9945	dme00230	0.506	Purine metabolism
FBgn0032397	CG6756	Tom70	dme04120	0.506	Ubiquitin mediated proteolysis
FBgn0032208	CG5604	CG5604	dme04120	0.506	Ubiquitin mediated proteolysis
FBgn0030688	CG8952	CG8952	dme00624	0.504	1- and 2-Methylnaphthalene degradation
FBgn0030874	CG6506	CG6506	dme03022	0.504	Basal transcription factors
FBgn0037293	CG12007	CG12007	dme00632	0.504	Benzoate degradation via CoA ligation
FBgn0024227	CG6620	ial	dme04110	0.504	Cell cycle
FBgn0037996	CG4830	CG4830	dme00071	0.504	Fatty acid metabolism
FBgn0035558	CG11357	CG11357	dme01030	0.504	Glycan structures - biosynthesis 1
FBgn0051851	CG31851	CG31851	dme00564	0.504	Glycerophospholipid metabolism
FBgn0030859	CG12990	CG12990	dme00564	0.504	Glycerophospholipid metabolism
FBgn0035113	CG17142	pyx	dme00564	0.504	Glycerophospholipid metabolism
FBgn0037325	CG12147	CG12147	dme04340	0.504	Hedgehog signaling pathway
FBgn0001994	CG7664	crp	dmeINSULIN	0.504	Insulin/AKT pathway
FBgn0003716	CG14026	tkv	dmelJNK	0.504	JNK signaling pathway
FBgn0004597	CG7281	CycC	dme03420	0.504	Nucleotide excision repair
FBgn0034365	CG5335	CG5335	dme00190	0.504	Oxidative phosphorylation
FBgn0027074	CG17324	CG17324	dme00860	0.504	Porphyrin and chlorophyll metabolism
FBgn0027055	CG18332	CSN3	dme03050	0.504	Proteasome
FBgn0031399	CG7074	mio	dme00230	0.504	Purine metabolism
FBgn0038829	CG17271	CG17271	dme00230	0.504	Purine metabolism
FBgn0029840	CG4320	raptor	dme00230	0.504	Purine metabolism
FBgn0086712	CG9006	Egm	dme00280	0.504	Valine, leucine and isoleucine degradation
FBgn0052833	CG32833	CG32833	dme00624	0.502	1- and 2-Methylnaphthalene degradation
FBgn0030724	CG9212	Nipsnap	dme00960	0.502	Alkaloid biosynthesis II
FBgn0029942	CG2059	CG2059	dme00960	0.502	Alkaloid biosynthesis II
FBgn0033679	CG8888	CG8888	dme00650	0.502	Butanoate metabolism
FBgn0034497	CG9090	CG9090	dme04020	0.502	Calcium signaling pathway
FBgn0000056	CG3484	Adhr	dme00010	0.502	Glycolysis / Gluconeogenesis
FBgn0035162	CG13900	CG13900	dme03420	0.502	Nucleotide excision repair
FBgn0035987	CG3689	CG3689	dme00230	0.502	Purine metabolism
FBgn0033426	CG1814	CG1814	dme00240	0.502	Pyrimidine metabolism
FBgn0042179	CG18869	CG18869	dme00500	0.502	Starch and sucrose metabolism
FBgn0042098	CG18735	CG18735	dme00624	0.5	1- and 2-Methylnaphthalene degradation
FBgn0039085	CG10170	CG10170	dme00150	0.5	Androgen and estrogen metabolism
FBgn0032149	CG4036	CG4036	dme00330	0.5	Arginine and proline metabolism
FBgn0027095	CG7013	ARP-like	dme04020	0.5	Calcium signaling pathway
FBgn0038603	CG7125	PKD	dme04110	0.5	Cell cycle
FBgn0033113	CG9455	CG9455	dme00642	0.5	Ethylbenzene degradation
FBgn0033949	CG10131	CG10131	dme00071	0.5	Fatty acid metabolism
FBgn0036096	CG8003	CG8003	dme00564	0.5	Glycerophospholipid metabolism
FBgn0036893	CG9376	CG9376	dme00564	0.5	Glycerophospholipid metabolism
FBgn0020305	CG4258	dbe	dme00230	0.5	Purine metabolism
FBgn0031321	CG4947	Tgt	dme00240	0.5	Pyrimidine metabolism
FBgn0038000	CG10014	CG10014	dme00450	0.5	Selenoamino acid metabolism
FBgn0027583	CG7601	CG7601	dme00350	0.5	Tyrosine metabolism
FBgn0040080	CG5692	raps	dme04120	0.5	Ubiquitin mediated proteolysis
FBgn0039373	CG5024	CG5024	dme04310	0.5	Wnt signaling pathway
FBgn0037098	CG7177	CG7177	dme04210	0.498	Apoptosis
FBgn0039004	CG6958	Nup133	dme03022	0.498	Basal transcription factors
FBgn0032816	CG10447	CG10447	dme03410	0.498	Base excision repair
FBgn0030524	CG10993	CG10993	dme04320	0.498	Dorso-ventral axis formation
FBgn0085604	CG41298	CG41298	dme01030	0.498	Glycan structures - biosynthesis 1
FBgn0033093	CG3270	CG3270	dme00260	0.498	Glycine, serine and threonine metabolism
FBgn0031441	CG9962	CG9962	dme04340	0.498	Hedgehog signaling pathway
FBgn0052406	CG32406	CG32406	dmeINSULIN	0.498	Insulin/AKT pathway
FBgn0035170	CG12191	dpr20	dme00360	0.498	Phenylalanine metabolism
FBgn0250829	CG31369	PQBP-1	dme00360	0.498	Phenylalanine metabolism
FBgn0051048	CG31048	CG31048	dme00230	0.498	Purine metabolism
FBgn0035264	CG2069	Oseg4	dme00230	0.498	Purine metabolism
FBgn0052850	CG32850	CG32850	dme04120	0.498	Ubiquitin mediated proteolysis
FBgn0003691	CG12284	th	dme04120	0.498	Ubiquitin mediated proteolysis
FBgn0039153	CG5463	CG5463	dme00632	0.496	Benzoate degradation via CoA ligation
FBgn0036354	CG10191	CG10191	dme04110	0.496	Cell cycle
FBgn0050036	CG30036	CG30036	dme01030	0.496	Glycan structures - biosynthesis 1
FBgn0034145	CG5065	CG5065	dme00260	0.496	Glycine, serine and threonine metabolism
FBgn0040387	CG14045	CG14045	dme00562	0.496	Inositol phosphate metabolism
FBgn0000244	CG9379	by	dmelJNK	0.496	JNK signaling pathway
FBgn0034326	CG18540	CG18540	dme03420	0.496	Nucleotide excision repair
FBgn0036273	CG10426	CG10426	dme04070	0.496	Phosphatidylinositol signaling system
FBgn0036913	CG8334	CG8334	dme00230	0.496	Purine metabolism
FBgn0037812	CG18545	CG18545	dme00240	0.496	Pyrimidine metabolism
FBgn0000711	CG2096	flw	dme04310	0.496	Wnt signaling pathway
FBgn0052374	CG32374	CG32374	dme00624	0.494	1- and 2-Methylnaphthalene degradation
FBgn0039753	CG1359	CG1359	dme00624	0.494	1- and 2-Methylnaphthalene degradation
FBgn0026570	CG5704	CG5704	dme00960	0.494	Alkaloid biosynthesis II
FBgn0035933	CG13309	CG13309	dme00530	0.494	Aminosugars metabolism
FBgn0003460	CG11121	so	dme04710	0.494	Circadian rhythm
FBgn0003295	CG1214	ru	dme04320	0.494	Dorso-ventral axis formation
FBgn0036379	CG12478	bru-3	dme00564	0.494	Glycerophospholipid metabolism
FBgn0039056	CG6742	cenB1A	dme00564	0.494	Glycerophospholipid metabolism
FBgn0037872	CG31299	nocturnin	dme00562	0.494	Inositol phosphate metabolism
FBgn0036837	CG18135	CG18135	dme00562	0.494	Inositol phosphate metabolism
FBgn0037110	CG14577	ORMDL	dme03420	0.494	Nucleotide excision repair
FBgn0038018	CG10090	Tim17a1	dme00190	0.494	Oxidative phosphorylation
FBgn0039415	CG6142	CG6142	dme00030	0.494	Pentose phosphate pathway
FBgn0086911	CG6775	rg	dme00230	0.494	Purine metabolism
FBgn0067864	CG12021	Patj	dme00230	0.494	Purine metabolism
FBgn0028427	CG10504	Ilk	dme00230	0.494	Purine metabolism
FBgn0039671	CG11470	CG11470	dme00230	0.494	Purine metabolism
FBgn0039644	CG11897	CG11897	dme00230	0.494	Purine metabolism
FBgn0011785	CG31132	BRWD3	dme04120	0.494	Ubiquitin mediated proteolysis
FBgn0033653	CG13192	CG13192	dme04110	0.492	Cell cycle
FBgn0000056	CG3484	Adhr	dme00071	0.492	Fatty acid metabolism
FBgn0036186	CG6071	CG6071	dme00480	0.492	Glutathione metabolism
FBgn0038345	CG5213	CG5213	dme00564	0.492	Glycerophospholipid metabolism
FBgn0036007	CG3424	path	dme04150	0.492	mTOR signaling pathway
FBgn0037560	CG18228	CG18228	dme03420	0.492	Nucleotide excision repair
FBgn0051759	CG31759	CG31759	dme04070	0.492	Phosphatidylinositol signaling system
FBgn0015376	CG33122	cutlet	dme00230	0.492	Purine metabolism
FBgn0032419	CG17217	CG17217	dme00230	0.492	Purine metabolism
FBgn0003383	CG1066	Shab	dme04120	0.492	Ubiquitin mediated proteolysis
FBgn0033115	CG9460	CG9460	dme00624	0.49	1- and 2-Methylnaphthalene degradation
FBgn0051200	CG31200	CG31200	dme00624	0.49	1- and 2-Methylnaphthalene degradation
FBgn0039494	CG5896	grass	dme00624	0.49	1- and 2-Methylnaphthalene degradation
FBgn0037718	CG8286	P58IPK	dme03410	0.49	Base excision repair
FBgn0051688	CG31688	CG31688	dme04110	0.49	Cell cycle
FBgn0033033	CG11066	scarface	dme00642	0.49	Ethylbenzene degradation
FBgn0028427	CG10504	Ilk	dme00564	0.49	Glycerophospholipid metabolism
FBgn0037183	CG14451	CG14451	dme00564	0.49	Glycerophospholipid metabolism
FBgn0085385	CG34356	CG34356	dme00562	0.49	Inositol phosphate metabolism
FBgn0020626	CG6708	Osbp	dme00562	0.49	Inositol phosphate metabolism
FBgn0000826	CG11420	png	dme04115	0.49	p53 signaling pathway
FBgn0000346	CG1618	comt	dme00230	0.49	Purine metabolism
FBgn0013467	CG18285	igl	dme00230	0.49	Purine metabolism
FBgn0051120	CG31120	CG31120	dme00330	0.488	Arginine and proline metabolism
FBgn0004603	CG7873	Src42A	dme04320	0.488	Dorso-ventral axis formation
FBgn0033187	CG2144	CG2144	dme00564	0.488	Glycerophospholipid metabolism
FBgn0053688	CG33688	CG33688	dme00680	0.488	Methane metabolism
FBgn0069958	CG41059	CG41059	dme00680	0.488	Methane metabolism
FBgn0053468	CG33468	CG33468	dme00680	0.488	Methane metabolism
FBgn0053704	CG33704	CG33704	dme00680	0.488	Methane metabolism
FBgn0036345	CG17300	CG17300	dme00190	0.488	Oxidative phosphorylation
FBgn0034091	CG8448	mrj	dme00190	0.488	Oxidative phosphorylation
FBgn0040290	CG7487	RecQ4	dme00230	0.488	Purine metabolism
FBgn0028982	CG12225	Spt6	dme03010	0.488	Ribosome
FBgn0031337	CG14346	CG14346	dme03020	0.488	RNA polymerase
FBgn0042199	CG13713	CG13713	dme03020	0.488	RNA polymerase
FBgn0053702	CG33702	CG33702	dme00450	0.488	Selenoamino acid metabolism
FBgn0039601	CG1523	CG1523	dme04120	0.488	Ubiquitin mediated proteolysis
FBgn0005695	CG8411	gcl	dme04120	0.488	Ubiquitin mediated proteolysis
FBgn0040280	CG14041	SP555	dme04120	0.488	Ubiquitin mediated proteolysis
FBgn0043001	CG15736	Chrac-16	dme03410	0.486	Base excision repair
FBgn0033471	CG12134	CG12134	dme04110	0.486	Cell cycle
FBgn0039337	CG5121	MED28	dme03030	0.486	DNA replication
FBgn0011706	CG4319	rpr	dme04320	0.486	Dorso-ventral axis formation
FBgn0037541	CG2747	CG2747	dmeINSULIN	0.486	Insulin/AKT pathway
FBgn0032196	CG5708	CG5708	dme03420	0.486	Nucleotide excision repair
FBgn0038893	CG6353	CG6353	dme00190	0.486	Oxidative phosphorylation
FBgn0027070	CG17322	CG17322	dme00860	0.486	Porphyrin and chlorophyll metabolism
FBgn0029095	CG4276	aru	dme00230	0.486	Purine metabolism
FBgn0034921	CG11183	Dcp1	dme00230	0.486	Purine metabolism
FBgn0010651	CG15095	l(2)08717	dme03010	0.486	Ribosome
FBgn0037853	CG14696	CG14696	dme03020	0.486	RNA polymerase
FBgn0031498	CG17260	CG17260	dme04120	0.486	Ubiquitin mediated proteolysis
FBgn0021874	CG2863	Nle	dme04120	0.486	Ubiquitin mediated proteolysis
FBgn0031906	CG5160	CG5160	dme04370	0.486	VEGF signaling pathway
FBgn0027930	CG1102	MP1	dme00624	0.484	1- and 2-Methylnaphthalene degradation
FBgn0033439	CG1773	CG1773	dme00624	0.484	1- and 2-Methylnaphthalene degradation
FBgn0038250	CG3505	CG3505	dme00624	0.484	1- and 2-Methylnaphthalene degradation
FBgn0034221	CG10764	CG10764	dme00624	0.484	1- and 2-Methylnaphthalene degradation
FBgn0036309	CG10971	CG10971	dme00960	0.484	Alkaloid biosynthesis II
FBgn0039086	CG16732	CG16732	dme00150	0.484	Androgen and estrogen metabolism
FBgn0028529	CG7516	CG7516	dme03022	0.484	Basal transcription factors
FBgn0030073	CG10962	CG10962	dme00120	0.484	Bile acid biosynthesis
FBgn0010316	CG1772	dap	dme04110	0.484	Cell cycle
FBgn0028926	CG4185	NC2beta	dme03030	0.484	DNA replication
FBgn0038135	CG8773	CG8773	dme00480	0.484	Glutathione metabolism
FBgn0034082	CG10734	CG10734	dme00564	0.484	Glycerophospholipid metabolism
FBgn0039093	CG10183	CG10183	dme00564	0.484	Glycerophospholipid metabolism
FBgn0038588	CG7156	CG7156	dme00562	0.484	Inositol phosphate metabolism
FBgn0032940	CG18362	Mio	dmeINSULIN	0.484	Insulin/AKT pathway
FBgn0040236	CG12132	c11.1	dmeINSULIN	0.484	Insulin/AKT pathway
FBgn0032209	CG18144	Hand	dmeINSULIN	0.484	Insulin/AKT pathway
FBgn0011277	CG3052	HLH4C	dmeINSULIN	0.484	Insulin/AKT pathway
FBgn0035204	CG2277	CG2277	dme00760	0.484	Nicotinate and nicotinamide metabolism
FBgn0035769	CG8591	CTCF	dme03420	0.484	Nucleotide excision repair
FBgn0032193	CG5727	CG5727	dme03420	0.484	Nucleotide excision repair
FBgn0036990	CG5219	mRpL15	dme00190	0.484	Oxidative phosphorylation
FBgn0037150	CG7133	CG7133	dme00230	0.484	Purine metabolism
FBgn0030803	CG4880	CG4880	dme00230	0.484	Purine metabolism
FBgn0027784	CG6011	Prp18	dme00230	0.484	Purine metabolism
FBgn0040929	CG12659	CG12659	dme03010	0.484	Ribosome
FBgn0036980	CG5701	RhoBTB	dme04120	0.484	Ubiquitin mediated proteolysis
FBgn0034410	CG15104	Topors	dme04120	0.484	Ubiquitin mediated proteolysis
FBgn0042106	CG18754	CG18754	dme00624	0.482	1- and 2-Methylnaphthalene degradation
FBgn0037036	CG10586	CG10586	dme00624	0.482	1- and 2-Methylnaphthalene degradation
FBgn0054010	CG34010	CG34010	dme00624	0.482	1- and 2-Methylnaphthalene degradation
FBgn0050392	CG30392	CG30392	dme00624	0.482	1- and 2-Methylnaphthalene degradation
FBgn0053519	CG33519	Unc-89	dme04020	0.482	Calcium signaling pathway
FBgn0038603	CG7125	PKD	dme04020	0.482	Calcium signaling pathway
FBgn0001319	CG10197	kn	dme04340	0.482	Hedgehog signaling pathway
FBgn0029711	CG17592	Usf	dmeINSULIN	0.482	Insulin/AKT pathway
FBgn0036142	CG7616	CG7616	dmeINSULIN	0.482	Insulin/AKT pathway
FBgn0045761	CG10618	CHKov1	dmelJNK	0.482	JNK signaling pathway
FBgn0031660	CG3782	mRpL28	dme00190	0.482	Oxidative phosphorylation
FBgn0034498	CG16868	CG16868	dme00230	0.482	Purine metabolism
FBgn0037882	CG17187	CG17187	dme00230	0.482	Purine metabolism
FBgn0010470	CG9847	Fkbp13	dme00230	0.482	Purine metabolism
FBgn0038323	CG6196	CG6196	dme00240	0.482	Pyrimidine metabolism
FBgn0004629	CG8050	Cys	dme03010	0.482	Ribosome
FBgn0032877	CG2617	CG2617	dme04120	0.482	Ubiquitin mediated proteolysis
FBgn0037094	CG7611	CG7611	dme04120	0.482	Ubiquitin mediated proteolysis
FBgn0035181	CG9205	CG9205	dme00624	0.48	1- and 2-Methylnaphthalene degradation
FBgn0035519	CG1309	CG1309	dme00960	0.48	Alkaloid biosynthesis II
FBgn0027296	CG3073	l(1)G0144	dme00960	0.48	Alkaloid biosynthesis II
FBgn0039108	CG10232	CG10232	dme00960	0.48	Alkaloid biosynthesis II
FBgn0039531	CG5611	CG5611	dme00071	0.48	Fatty acid metabolism
FBgn0034472	CG8517	CG8517	dme00480	0.48	Glutathione metabolism
FBgn0032265	CG18301	CG18301	dme00561	0.48	Glycerolipid metabolism
FBgn0030959	CG6961	CG6961	dmelJNK	0.48	JNK signaling pathway
FBgn0010383	CG6816	Cyp18a1	dme00903	0.48	Limonene and pinene degradation
FBgn0036806	CG4120	Cyp12c1	dme00626	0.48	Naphthalene and anthracene degradation
FBgn0005410	CG1903	sno	dme04330	0.48	Notch signaling pathway
FBgn0030664	CG8119	CG8119	dme00230	0.48	Purine metabolism
FBgn0038811	CG4159	CG4159	dme00230	0.48	Purine metabolism
FBgn0038927	CG6015	CG6015	dme00230	0.48	Purine metabolism
FBgn0085428	CG34399	Nox	dme00230	0.48	Purine metabolism
FBgn0039304	CG10425	CG10425	dme00830	0.48	Retinol metabolism
FBgn0026262	CG2009	bip2	dme03010	0.48	Ribosome
FBgn0029892	CG3184	CG3184	dme04120	0.48	Ubiquitin mediated proteolysis
FBgn0036212	CG11597	CG11597	dme04370	0.48	VEGF signaling pathway
FBgn0015795	CG5915	Rab7	dme04370	0.48	VEGF signaling pathway
FBgn0002930	CG1857	nec	dme04310	0.48	Wnt signaling pathway
FBgn0036202	CG6024	CG6024	dme00624	0.478	1- and 2-Methylnaphthalene degradation
FBgn0259220	CG42320	Doa	dme04020	0.478	Calcium signaling pathway
FBgn0032664	CG5755	CG5755	dme04020	0.478	Calcium signaling pathway
FBgn0033320	CG8586	CG8586	dme00642	0.478	Ethylbenzene degradation
FBgn0032182	CG13134	CG13134	dme00642	0.478	Ethylbenzene degradation
FBgn0036806	CG4120	Cyp12c1	dme00361	0.478	gamma-Hexachlorocyclohexane degradation
FBgn0051559	CG31559	CG31559	dme00480	0.478	Glutathione metabolism
FBgn0038873	CG5892	CG5892	dme00564	0.478	Glycerophospholipid metabolism
FBgn0031675	CG9121	CG9121	dme00564	0.478	Glycerophospholipid metabolism
FBgn0039687	CG7593	CG7593	dme00564	0.478	Glycerophospholipid metabolism
FBgn0031034	CG14205	CG14205	dme00564	0.478	Glycerophospholipid metabolism
FBgn0031566	CG2818	CG2818	dme00564	0.478	Glycerophospholipid metabolism
FBgn0050438	CG30438	CG30438	dme00980	0.478	Metabolism of xenobiotics by cytochrome P450
FBgn0030700	CG15914	CG15914	dme00510	0.478	N-Glycan biosynthesis
FBgn0037878	CG6693	CG6693	dme00230	0.478	Purine metabolism
FBgn0031670	CG3887	CG3887	dme00230	0.478	Purine metabolism
FBgn0039623	CG1951	CG1951	dme00230	0.478	Purine metabolism
FBgn0037252	CG14650	CG14650	dme00230	0.478	Purine metabolism
FBgn0013753	CG7959	Bgb	dme00240	0.478	Pyrimidine metabolism
FBgn0031623	CG15632	Taf12L	dme00240	0.478	Pyrimidine metabolism
FBgn0020312	CG4050	CG4050	dme04120	0.478	Ubiquitin mediated proteolysis
FBgn0015001	CG7754	iotaTry	dme00624	0.476	1- and 2-Methylnaphthalene degradation
FBgn0051778	CG31778	CG31778	dme00624	0.476	1- and 2-Methylnaphthalene degradation
FBgn0033320	CG8586	CG8586	dme00960	0.476	Alkaloid biosynthesis II
FBgn0039087	CG10168	CG10168	dme00150	0.476	Androgen and estrogen metabolism
FBgn0036511	CG6498	CG6498	dme04020	0.476	Calcium signaling pathway
FBgn0046332	CG31003	gskt	dme04110	0.476	Cell cycle
FBgn0003041	CG8114	pbl	dmelJNK	0.476	JNK signaling pathway
FBgn0029133	CG1591	REG	dmelJNK	0.476	JNK signaling pathway
FBgn0085279	CG34250	CG34250	dme03420	0.476	Nucleotide excision repair
FBgn0053797	CG33797	CG33797	dme03420	0.476	Nucleotide excision repair
FBgn0084015	CG41452	CG41452	dme03420	0.476	Nucleotide excision repair
FBgn0036128	CG11801	Elo68beta	dme00360	0.476	Phenylalanine metabolism
FBgn0039029	CG4704	CG4704	dme00230	0.476	Purine metabolism
FBgn0029997	CG2258	CG2258	dme00230	0.476	Purine metabolism
FBgn0032188	CG13137	CG13137	dme00230	0.476	Purine metabolism
FBgn0001219	CG4264	Hsc70-4	dme00230	0.476	Purine metabolism
FBgn0003210	CG11427	rb	dme04140	0.476	Regulation of autophagy
FBgn0029648	CG3603	CG3603	dme00350	0.476	Tyrosine metabolism
FBgn0015834	CG8882	Trip1	dme04120	0.476	Ubiquitin mediated proteolysis
FBgn0037038	CG11037	CG11037	dme00624	0.474	1- and 2-Methylnaphthalene degradation
FBgn0039108	CG10232	CG10232	dme00624	0.474	1- and 2-Methylnaphthalene degradation
FBgn0028903	CG13243	CG13243	dme00624	0.474	1- and 2-Methylnaphthalene degradation
FBgn0034928	CG13562	CG13562	dme00592	0.474	alpha-Linolenic acid metabolism
FBgn0052024	CG32024	CG32024	dme00530	0.474	Aminosugars metabolism
FBgn0051546	CG31546	CG31546	dme00120	0.474	Bile acid biosynthesis
FBgn0033905	CG18324	CG18324	dme04020	0.474	Calcium signaling pathway
FBgn0011763	CG4654	Dp	dme04110	0.474	Cell cycle
FBgn0053290	CG33290	CG33290	dme03030	0.474	DNA replication
FBgn0036442	CG13473	CG13473	dme00480	0.474	Glutathione metabolism
FBgn0025726	CG2999	unc-13	dme00562	0.474	Inositol phosphate metabolism
FBgn0033463	CG1513	CG1513	dme00562	0.474	Inositol phosphate metabolism
FBgn0051989	CG31989	Cap-D3	dmeINSULIN	0.474	Insulin/AKT pathway
FBgn0039348	CG4673	CG4673	dme03420	0.474	Nucleotide excision repair
FBgn0031085	CG9570	CG9570	dme00190	0.474	Oxidative phosphorylation
FBgn0031357	CG17642	mRpL48	dme00190	0.474	Oxidative phosphorylation
FBgn0033886	CG13349	CG13349	dme03050	0.474	Proteasome
FBgn0010621	CG8439	Cct5	dme00230	0.474	Purine metabolism
FBgn0034921	CG11183	Dcp1	dme00240	0.474	Pyrimidine metabolism
FBgn0030276	CG1938	Dlic2	dme04140	0.474	Regulation of autophagy
FBgn0034196	CG15605	CG15605	dme04120	0.474	Ubiquitin mediated proteolysis
FBgn0030753	CG4420	CG4420	dme04120	0.474	Ubiquitin mediated proteolysis
FBgn0041111	CG8817	lilli	dme04310	0.474	Wnt signaling pathway
FBgn0030018	CG2272	slpr	dme04310	0.474	Wnt signaling pathway
FBgn0069972	CG40486	CG40486	dme00624	0.472	1- and 2-Methylnaphthalene degradation
FBgn0035795	CG16998	CG16998	dme00624	0.472	1- and 2-Methylnaphthalene degradation
FBgn0035496	CG14990	CG14990	dme00624	0.472	1- and 2-Methylnaphthalene degradation
FBgn0027930	CG1102	MP1	dme00960	0.472	Alkaloid biosynthesis II
FBgn0051201	CG31201	GluRIIE	dme04020	0.472	Calcium signaling pathway
FBgn0037093	CG7597	CG7597	dme04020	0.472	Calcium signaling pathway
FBgn0024986	CG3719	CG3719	dme00480	0.472	Glutathione metabolism
FBgn0024362	CG11412	CG11412	dme00564	0.472	Glycerophospholipid metabolism
FBgn0004399	CG2368	psq	dme00564	0.472	Glycerophospholipid metabolism
FBgn0038786	CG5077	CG5077	dme00562	0.472	Inositol phosphate metabolism
FBgn0036314	CG10754	CG10754	dmelJNK	0.472	JNK signaling pathway
FBgn0029903	CG4532	pod1	dme00230	0.472	Purine metabolism
FBgn0037555	CG9638	Ada2b	dme03020	0.472	RNA polymerase
FBgn0001263	CG3504	inaD	dme04530	0.472	Tight junction
FBgn0038461	CG3678	CG3678	dme04120	0.472	Ubiquitin mediated proteolysis
FBgn0040010	CG17493	CG17493	dme04310	0.472	Wnt signaling pathway
FBgn0039495	CG5909	CG5909	dme00624	0.47	1- and 2-Methylnaphthalene degradation
FBgn0040106	CG13686	lectin-21Cb	dme00624	0.47	1- and 2-Methylnaphthalene degradation
FBgn0033115	CG9460	CG9460	dme00960	0.47	Alkaloid biosynthesis II
FBgn0036202	CG6024	CG6024	dme00960	0.47	Alkaloid biosynthesis II
FBgn0032615	CG6012	CG6012	dme00120	0.47	Bile acid biosynthesis
FBgn0026409	CG4994	Mpcp	dme04020	0.47	Calcium signaling pathway
FBgn0046113	CG4226	GluRIIC	dme04020	0.47	Calcium signaling pathway
FBgn0031758	CG18340	Ucp4B	dme04020	0.47	Calcium signaling pathway
FBgn0050395	CG30395	CG30395	dme03030	0.47	DNA replication
FBgn0015380	CG17348	drl	dme04012	0.47	ErbB signaling pathway
FBgn0034552	CG17999	CG17999	dme00071	0.47	Fatty acid metabolism
FBgn0026593	CG5707	CG5707	dme00561	0.47	Glycerolipid metabolism
FBgn0003295	CG1214	ru	dme00564	0.47	Glycerophospholipid metabolism
FBgn0029737	CG6903	CG6903	dme00531	0.47	Glycosaminoglycan degradation
FBgn0034155	CG8566	unc-104	dme00562	0.47	Inositol phosphate metabolism
FBgn0027378	CG6363	MRG15	dmelJNK	0.47	JNK signaling pathway
FBgn0038704	CG5316	CG5316	dme00903	0.47	Limonene and pinene degradation
FBgn0259697	CG40050	nvd	dme00190	0.47	Oxidative phosphorylation
FBgn0038504	CG5407	Sur-8	dme00230	0.47	Purine metabolism
FBgn0038186	CG14362	CG14362	dme00230	0.47	Purine metabolism
FBgn0027654	CG2239	jdp	dme00230	0.47	Purine metabolism
FBgn0031600	CG3652	CG3652	dme00230	0.47	Purine metabolism
FBgn0039522	CG13972	CG13972	dme00230	0.47	Purine metabolism
FBgn0035133	CG1228	Ptpmeg	dme00230	0.47	Purine metabolism
FBgn0004870	CG9097	bab1	dme04120	0.47	Ubiquitin mediated proteolysis
FBgn0034186	CG8950	CG8950	dme04120	0.47	Ubiquitin mediated proteolysis
FBgn0031470	CG18557	CG18557	dme00624	0.468	1- and 2-Methylnaphthalene degradation
FBgn0051548	CG31548	CG31548	dme00641	0.468	3-Chloroacrylic acid degradation
FBgn0035312	CG15820	CG15820	dme00960	0.468	Alkaloid biosynthesis II
FBgn0038139	CG8795	CG8795	dme04020	0.468	Calcium signaling pathway
FBgn0052708	CG32708	CG32708	dme04320	0.468	Dorso-ventral axis formation
FBgn0033578	CG13232	BBS4	dme01030	0.468	Glycan structures - biosynthesis 1
FBgn0051158	CG31158	CG31158	dme00562	0.468	Inositol phosphate metabolism
FBgn0039266	CG11791	CG11791	dme03420	0.468	Nucleotide excision repair
FBgn0032804	CG13081	CG13081	dme03420	0.468	Nucleotide excision repair
FBgn0050488	CG30488	CG30488	dme03420	0.468	Nucleotide excision repair
FBgn0023527	CG3071	CG3071	dme00230	0.468	Purine metabolism
FBgn0034503	CG13867	MED8	dme04110	0.466	Cell cycle
FBgn0058153	CG40153	CG40153	dme03030	0.466	DNA replication
FBgn0028746	CG18508	CG18508	dme03030	0.466	DNA replication
FBgn0050194	CG30194	CG30194	dme00071	0.466	Fatty acid metabolism
FBgn0034346	CG12263	CG12263	dme00564	0.466	Glycerophospholipid metabolism
FBgn0036688	CG7729	Fit2	dme00562	0.466	Inositol phosphate metabolism
FBgn0034304	CG5742	CG5742	dmelJNK	0.466	JNK signaling pathway
FBgn0031118	CG1412	RhoGAP19D	dmelJNK	0.466	JNK signaling pathway
FBgn0024371	CG1071	E2f2	dmelJNK	0.466	JNK signaling pathway
FBgn0050152	-	-	dme00190	0.466	Oxidative phosphorylation
FBgn0032649	CG15145	CG15145	dme00190	0.466	Oxidative phosphorylation
FBgn0036574	CG16838	CG16838	dme00230	0.466	Purine metabolism
FBgn0002891	CG1925	mus205	dme00230	0.466	Purine metabolism
FBgn0024509	CG6773	sec13	dme00230	0.466	Purine metabolism
FBgn0051156	CG31156	CG31156	dme00230	0.466	Purine metabolism
FBgn0030630	CG12608	CG12608	dme00230	0.466	Purine metabolism
FBgn0039427	CG5447	CG5447	dme00230	0.466	Purine metabolism
FBgn0036141	CG6210	wls	dme04310	0.466	Wnt signaling pathway
FBgn0040107	CG2826	lectin-21Ca	dme00624	0.464	1- and 2-Methylnaphthalene degradation
FBgn0050440	CG30440	CG30440	dme00624	0.464	1- and 2-Methylnaphthalene degradation
FBgn0011556	CG12387	zetaTry	dme00624	0.464	1- and 2-Methylnaphthalene degradation
[truncated: 16,011 more rows]
