# Supplementary material for: A Genome-Wide Gene Function Prediction Resource for Drosophila melanogaster
Source: PLoS One. 2010 Aug 12;5(8):e12139. doi: 10.1371/journal.pone.0012139 (PMC2920829; doi:10.1371/journal.pone.0012139)
Supplement: Table S3 — KEGG pathway predictions matched to DRSC screening. (0.03 MB XLS) [file pone.0012139.s003.xls]

## Sheet: Sheet1
DRSC Screening	RNAi Screening Signal	Gene ID	Gene Symbol	KEGG pathway Prediction	Prediction Score
MAPK Signaling Pathway Screen	S	FBgn0003651	svp	MAPK signaling pathway - fruit fly	0.954
MAPK Signaling Pathway Screen	S	FBgn0015402	ksr	MAPK signaling pathway - fruit fly	0.824
Functional genomic analysis of the Wnt-Wingless Signaling Pathway	M	FBgn0001085	fz	Wnt signaling pathway	0.782
Genes regulating lipid storage in Drosophila melanogaster	M	FBgn0085377	CG34348	Glycerolipid metabolism	0.686
Genes regulating lipid storage in Drosophila melanogaster	M	FBgn0085377	CG34348	Glycerophospholipid metabolism	0.684
MAPK Signaling Pathway Screen	S	FBgn0004603	Src42A	MAPK signaling pathway - fruit fly	0.636
Functional genomic analysis of the Wnt-Wingless Signaling Pathway	M	FBgn0039907	lgs	Wnt signaling pathway	0.61
Genes regulating lipid storage in Drosophila melanogaster	M	FBgn0005614	trpl	Glycerophospholipid metabolism	0.594
Functional genomic analysis of the Wnt-Wingless Signaling Pathway	S|S	FBgn0041604	dlp	Wnt signaling pathway	0.578
Genes regulating lipid storage in Drosophila melanogaster	M	FBgn0043904	bru-2	Glycerophospholipid metabolism	0.534
Identification and Characterization of JAK-STAT Pathway Components	M	FBgn0043903	dome	Jak-STAT signaling pathway	0.53
Genes regulating lipid storage in Drosophila melanogaster	M	FBgn0050387	CG30387	Glycerophospholipid metabolism	0.522
Functional genomic analysis of the Wnt-Wingless Signaling Pathway	M	FBgn0043900	pygo	Wnt signaling pathway	0.516
Functional genomic analysis of the Wnt-Wingless Signaling Pathway	M	FBgn0085432	pan	Wnt signaling pathway	0.512
Genes regulating lipid storage in Drosophila melanogaster	M	FBgn0038345	CG5213	Glycerophospholipid metabolism	0.492
Genes regulating lipid storage in Drosophila melanogaster	M	FBgn0019886	CG4589	Glycerophospholipid metabolism	0.444
Functional genomic analysis of the Wnt-Wingless Signaling Pathway	S	FBgn0051475	CG31475	Wnt signaling pathway	0.432
Functional genomic analysis of the Wnt-Wingless Signaling Pathway	M	FBgn0030384	CG2577	Wnt signaling pathway	0.38
Genes regulating lipid storage in Drosophila melanogaster	M	FBgn0020908	Scp1	Glycerophospholipid metabolism	0.374
Genes regulating lipid storage in Drosophila melanogaster	M	FBgn0085377	CG34348	Ether lipid metabolism	0.34
Functional genomic analysis of the Wnt-Wingless Signaling Pathway	M	FBgn0039696	CG7837	Wnt signaling pathway	0.334
MAPK Signaling Pathway Screen	S	FBgn0052179	Krn	MAPK signaling pathway - fruit fly	0.324
MAPK Signaling Pathway Screen	S	FBgn0016794	dos	MAPK signaling pathway - fruit fly	0.312
MAPK Signaling Pathway Screen	S	FBgn0050476	ave	MAPK signaling pathway - fruit fly	0.31
Functional genomic analysis of the Wnt-Wingless Signaling Pathway	S	FBgn0037098	CG7177	Wnt signaling pathway	0.294
Genetic modifiers of cell survival following exposure to DNA damaging agents	S	FBgn0039337	MED28	Mismatch repair	0.294
A genome-wide RNAi screen reveals multiple regulators of caspase activation	M	FBgn0004910	Eip63F-1	Apoptosis	0.29
MAPK Signaling Pathway Screen	M	FBgn0011758	B-H1	MAPK signaling pathway - fruit fly	0.288
Genes regulating lipid storage in Drosophila melanogaster	M	FBgn0031673	CG31650	Glycerophospholipid metabolism	0.286
Identification and Characterization of JAK-STAT Pathway Components	M	FBgn0030904	upd2	Jak-STAT signaling pathway	0.286
MAPK Signaling Pathway Screen	S	FBgn0021818	cnk	MAPK signaling pathway - fruit fly	0.274
Functional genomic analysis of the Wnt-Wingless Signaling Pathway	S	FBgn0037705	mura	Wnt signaling pathway	0.266
Functional genomic analysis of the Wnt-Wingless Signaling Pathway	M	FBgn0041111	lilli	Wnt signaling pathway	0.266
MAPK Signaling Pathway Screen	S	FBgn0020238	14-3-3epsilon	MAPK signaling pathway - fruit fly	0.252
Hh Signalling	M	FBgn0259168	mnb	Hedgehog signaling pathway	0.248
Identification and Characterization of JAK-STAT Pathway Components	M	FBgn0041111	lilli	Jak-STAT signaling pathway	0.244
A genome-wide RNAi screen reveals multiple regulators of caspase activation	M	FBgn0037462	sunz	Apoptosis	0.238
Genes regulating lipid storage in Drosophila melanogaster	M	FBgn0050387	CG30387	Glycerolipid metabolism	0.236
Genetic modifiers of cell survival following exposure to DNA damaging agents	S	FBgn0031057	CG14224	Nucleotide excision repair	0.226
MAPK Signaling Pathway Screen	M	FBgn0011285	S6kII	MAPK signaling pathway - fruit fly	0.21
Hh Signalling	M	FBgn0027101	Dyrk3	Hedgehog signaling pathway	0.198
Genes regulating lipid storage in Drosophila melanogaster	M	FBgn0040010	CG17493	Glycerophospholipid metabolism	0.194
Genes regulating lipid storage in Drosophila melanogaster	M	FBgn0029824	CG3726	Glycerophospholipid metabolism	0.19
Genes regulating lipid storage in Drosophila melanogaster	M	FBgn0052050	CG32050	Glycerophospholipid metabolism	0.188
MAPK Signaling Pathway Screen	S	FBgn0001291	Jra	MAPK signaling pathway - fruit fly	0.188
Functional genomic analysis of the Wnt-Wingless Signaling Pathway	S	FBgn0004652	fru	Wnt signaling pathway	0.178
Genes regulating lipid storage in Drosophila melanogaster	M	FBgn0033282	CG14755	Glycerophospholipid metabolism	0.176
Functional genomic analysis of the Wnt-Wingless Signaling Pathway	M	FBgn0011763	Dp	Wnt signaling pathway	0.174
Genes regulating lipid storage in Drosophila melanogaster	M	FBgn0024555	flfl	Ether lipid metabolism	0.172
MAPK Signaling Pathway Screen	S	FBgn0016641	PTP-ER	MAPK signaling pathway - fruit fly	0.172
Genes regulating lipid storage in Drosophila melanogaster	M	FBgn0032330	Samuel	Sphingolipid metabolism	0.168
MAPK Signaling Pathway Screen	M	FBgn0035143	Ppm1	MAPK signaling pathway - fruit fly	0.16
Functional genomic analysis of the Wnt-Wingless Signaling Pathway	M	FBgn0027342	fz4	Wnt signaling pathway	0.154
Functional genomic analysis of the Wnt-Wingless Signaling Pathway	S	FBgn0001168	h	Wnt signaling pathway	0.15
Genes regulating lipid storage in Drosophila melanogaster	M|M	FBgn0005630	lola	Ether lipid metabolism	0.15
