# Supplementary material for: A Genome-Wide Gene Function Prediction Resource for Drosophila melanogaster
Source: PLoS One. 2010 Aug 12;5(8):e12139. doi: 10.1371/journal.pone.0012139 (PMC2920829; doi:10.1371/journal.pone.0012139)
Supplement: Table S4 — GO-term predictions matched to DRSC screening. (0.04 MB XLS) [file pone.0012139.s004.xls]

## Sheet: Sheet1
DRSC Screening	DRSC Screening Strength	Flybase gene id	Flybase gene symbol	GO-term Prediction	Prediction Score
A genome-wide RNAi screen reveals multiple regulators of caspase activation	M	FBgn0003124	polo	apoptosis	0.226
A genome-wide RNAi screen reveals multiple regulators of caspase activation	M	FBgn0004910	Eip63F-1	regulation of cell death	0.184
A genome-wide RNAi screen reveals multiple regulators of caspase activation	M	FBgn0004910	Eip63F-1	regulation of programmed cell death	0.184
A genome-wide RNAi screen reveals multiple regulators of caspase activation	M	FBgn0026404	Nc	induction of apoptosis	0.594
A genome-wide RNAi screen reveals multiple regulators of caspase activation	M	FBgn0026404	Nc	positive regulation of apoptosis	0.676
Cell Growth and Viability	M	FBgn0000014	abd-A	regulation of developmental growth	0.186
Cell Growth and Viability	M	FBgn0000014	abd-A	regulation of growth	0.3
Cell Growth and Viability	M	FBgn0000014	abd-A	regulation of imaginal disc growth	0.312
Cell Growth and Viability	M	FBgn0000014	abd-A	regulation of organ growth	0.24
Cell Growth and Viability	M	FBgn0000097	aop	regulation of multicellular organism growth	0.248
Cell Growth and Viability	M	FBgn0003525	stg	regulation of growth	0.184
Cell Growth and Viability	M	FBgn0004107	cdc2c	regulation of growth	0.338
Cell Growth and Viability	M|M	FBgn0010382	CycE	growth	0.198
Cell Growth and Viability	M|M	FBgn0010382	CycE	positive regulation of growth	0.272
Cell Growth and Viability	M	FBgn0014857	His3.3A	regulation of growth	0.19
Cell Growth and Viability	M	FBgn0024836	stan	imaginal disc growth	0.222
Cell Growth and Viability	M	FBgn0024836	stan	organ growth	0.222
Cell Growth and Viability	M	FBgn0028697	RpL15	regulation of growth	0.242
Cell Growth and Viability	M	FBgn0037098	CG7177	positive regulation of growth	0.288
Cell Growth and Viability	M	FBgn0037098	CG7177	regulation of growth	0.216
Functional genomic analysis of the Wnt-Wingless Signaling Pathway	M	FBgn0000097	aop	wing disc development	0.222
Functional genomic analysis of the Wnt-Wingless Signaling Pathway	S	FBgn0000117	arm	wing and notum subfield formation	0.236
Functional genomic analysis of the Wnt-Wingless Signaling Pathway	M	FBgn0001085	fz	wing and notum subfield formation	0.59
Functional genomic analysis of the Wnt-Wingless Signaling Pathway	M	FBgn0001965	Sos	imaginal disc-derived wing morphogenesis	0.196
Functional genomic analysis of the Wnt-Wingless Signaling Pathway	M	FBgn0001965	Sos	wing disc development	0.224
Functional genomic analysis of the Wnt-Wingless Signaling Pathway	M	FBgn0001965	Sos	wing disc morphogenesis	0.196
Functional genomic analysis of the Wnt-Wingless Signaling Pathway	S	FBgn0002643	mam	wing and notum subfield formation	0.192
Functional genomic analysis of the Wnt-Wingless Signaling Pathway	S	FBgn0002945	nkd	imaginal disc-derived wing hair organization	0.204
Functional genomic analysis of the Wnt-Wingless Signaling Pathway	S	FBgn0002945	nkd	imaginal disc-derived wing morphogenesis	0.254
Functional genomic analysis of the Wnt-Wingless Signaling Pathway	S	FBgn0002945	nkd	wing and notum subfield formation	0.244
Functional genomic analysis of the Wnt-Wingless Signaling Pathway	S	FBgn0002945	nkd	wing disc development	0.26
Functional genomic analysis of the Wnt-Wingless Signaling Pathway	S	FBgn0002945	nkd	wing disc morphogenesis	0.254
Functional genomic analysis of the Wnt-Wingless Signaling Pathway	M	FBgn0013347	TfIIA-S	imaginal disc-derived wing vein specification	0.306
Functional genomic analysis of the Wnt-Wingless Signaling Pathway	S	FBgn0015024	CkIalpha	imaginal disc-derived wing hair organization	0.218
Functional genomic analysis of the Wnt-Wingless Signaling Pathway	S	FBgn0026597	Axn	wing and notum subfield formation	0.216
Functional genomic analysis of the Wnt-Wingless Signaling Pathway	M	FBgn0027342	fz4	imaginal disc-derived wing hair organization	0.192
Functional genomic analysis of the Wnt-Wingless Signaling Pathway	M	FBgn0040284	SF2	imaginal disc-derived wing morphogenesis	0.186
Functional genomic analysis of the Wnt-Wingless Signaling Pathway	M	FBgn0040284	SF2	wing disc morphogenesis	0.186
Genes regulating lipid storage in Drosophila melanogaster	M	FBgn0035276	CG12022	lipid metabolic process	0.324
Genetic modifiers of cell survival following exposure to DNA damaging agents	S	FBgn0002431	hyd	response to DNA damage stimulus	0.312
Genetic modifiers of cell survival following exposure to DNA damaging agents	M	FBgn0012066	DNApol-delta	DNA repair	0.196
Genetic modifiers of cell survival following exposure to DNA damaging agents	M	FBgn0012066	DNApol-delta	cellular response to DNA damage stimulus	0.182
Genetic modifiers of cell survival following exposure to DNA damaging agents	M	FBgn0012066	DNApol-delta	double-strand break repair	0.184
Genetic modifiers of cell survival following exposure to DNA damaging agents	M	FBgn0012066	DNApol-delta	response to DNA damage stimulus	0.182
Genetic modifiers of cell survival following exposure to DNA damaging agents	S	FBgn0024956	Mat1	DNA repair	0.188
Genetic modifiers of cell survival following exposure to DNA damaging agents	S	FBgn0024956	Mat1	cellular response to DNA damage stimulus	0.19
Genetic modifiers of cell survival following exposure to DNA damaging agents	S	FBgn0024956	Mat1	response to DNA damage stimulus	0.2
Kc cytokinesis	S	FBgn0002466	sti	nuclear division	0.234
MAPK Signaling Pathway Screen	S	FBgn0014380	RhoL	MAPKKK cascade	0.244
Neuronal and Glial Development	M	FBgn0000117	arm	neuron development	0.684
Neuronal and Glial Development	M	FBgn0000140	asp	generation of neurons	0.586
Neuronal and Glial Development	M	FBgn0000140	asp	neuroblast division	0.506
Neuronal and Glial Development	M	FBgn0000140	asp	neuroblast proliferation	0.45
Neuronal and Glial Development	M	FBgn0000140	asp	neurogenesis	0.588
Neuronal and Glial Development	M	FBgn0000140	asp	regulation of neurogenesis	0.588
Neuronal and Glial Development	M	FBgn0000140	asp	regulation of neuron differentiation	0.454
Neuronal and Glial Development	M	FBgn0000210	br	neuron development	0.4
Neuronal and Glial Development	M	FBgn0000547	ed	neuron development	0.234
Neuronal and Glial Development	M	FBgn0000547	ed	regulation of neuron differentiation	0.242
Neuronal and Glial Development	M	FBgn0000625	eyg	neurogenesis	0.192
Neuronal and Glial Development	M	FBgn0001203	Hk	generation of neurons	0.192
Neuronal and Glial Development	M	FBgn0002945	nkd	neuron development	0.206
Neuronal and Glial Development	M	FBgn0002945	nkd	neuron differentiation	0.206
Neuronal and Glial Development	M	FBgn0003028	ovo	neuroblast differentiation	0.218
Neuronal and Glial Development	M	FBgn0003118	pnt	regulation of neurogenesis	0.236
Neuronal and Glial Development	M	FBgn0003339	Scr	neurogenesis	0.248
Neuronal and Glial Development	M	FBgn0003716	tkv	cell morphogenesis involved in neuron differentiation	0.364
Neuronal and Glial Development	M	FBgn0003716	tkv	generation of neurons	0.376
Neuronal and Glial Development	M	FBgn0003716	tkv	neurogenesis	0.338
Neuronal and Glial Development	M	FBgn0003716	tkv	neuron development	0.324
Neuronal and Glial Development	M	FBgn0003716	tkv	neuron differentiation	0.364
Neuronal and Glial Development	M	FBgn0003963	ush	cell morphogenesis involved in neuron differentiation	0.254
Neuronal and Glial Development	M	FBgn0003963	ush	generation of neurons	0.184
Neuronal and Glial Development	M	FBgn0003963	ush	neurogenesis	0.208
Neuronal and Glial Development	M	FBgn0003963	ush	neuron development	0.188
Neuronal and Glial Development	M	FBgn0003963	ush	neuron differentiation	0.182
Neuronal and Glial Development	M	FBgn0004197	Ser	generation of neurons	0.336
Neuronal and Glial Development	M	FBgn0004197	Ser	regulation of neurogenesis	0.306
Neuronal and Glial Development	M	FBgn0004399	psq	generation of neurons	0.368
Neuronal and Glial Development	M	FBgn0004399	psq	neurogenesis	0.214
Neuronal and Glial Development	M	FBgn0004399	psq	neuron development	0.388
Neuronal and Glial Development	M	FBgn0004399	psq	neuron differentiation	0.332
Neuronal and Glial Development	M	FBgn0004567	slp2	neuroblast fate commitment	0.192
Neuronal and Glial Development	M	FBgn0004603	Src42A	regulation of neurogenesis	0.32
Neuronal and Glial Development	M	FBgn0004606	zfh1	regulation of neurogenesis	0.446
Neuronal and Glial Development	M	FBgn0004606	zfh1	regulation of neuron differentiation	0.21
Neuronal and Glial Development	M	FBgn0005624	Psc	cell morphogenesis involved in neuron differentiation	0.212
Neuronal and Glial Development	M	FBgn0005624	Psc	generation of neurons	0.184
Neuronal and Glial Development	M	FBgn0005624	Psc	neuron development	0.218
Neuronal and Glial Development	M	FBgn0005624	Psc	neuron differentiation	0.206
Neuronal and Glial Development	M	FBgn0005634	zip	generation of neurons	0.528
Neuronal and Glial Development	M	FBgn0005634	zip	neurogenesis	0.508
Neuronal and Glial Development	M	FBgn0005634	zip	neuron differentiation	0.192
Neuronal and Glial Development	M	FBgn0011817	nmo	neurogenesis	0.224
Neuronal and Glial Development	M	FBgn0014011	Rac2	glial cell migration	0.27
Neuronal and Glial Development	M	FBgn0014011	Rac2	neuron recognition	0.27
Neuronal and Glial Development	M	FBgn0016059	Sema-1b	neuron recognition	0.356
Neuronal and Glial Development	M	FBgn0016983	smid	neurogenesis	0.188
Neuronal and Glial Development	M	FBgn0024187	syd	cell morphogenesis involved in neuron differentiation	0.202
Neuronal and Glial Development	M	FBgn0024187	syd	neuron development	0.184
Neuronal and Glial Development	M	FBgn0024187	syd	neuron differentiation	0.198
Neuronal and Glial Development	M	FBgn0025631	moody	generation of neurons	0.25
Neuronal and Glial Development	M	FBgn0025631	moody	neurogenesis	0.224
Neuronal and Glial Development	M	FBgn0036285	toe	generation of neurons	0.196
Neuronal and Glial Development	M	FBgn0036285	toe	glial cell migration	0.222
Neuronal and Glial Development	M	FBgn0036285	toe	neuron differentiation	0.182
Neuronal and Glial Development	M	FBgn0040284	SF2	cell morphogenesis involved in neuron differentiation	0.186
Neuronal and Glial Development	M	FBgn0040284	SF2	generation of neurons	0.23
Neuronal and Glial Development	M	FBgn0040284	SF2	neurogenesis	0.23
Neuronal and Glial Development	M	FBgn0040284	SF2	neuron development	0.188
Neuronal and Glial Development	M	FBgn0041111	lilli	positive regulation of neuron differentiation	0.328
Neuronal and Glial Development	M	FBgn0041188	Atx2	generation of neurons	0.19
Neuronal and Glial Development	M	FBgn0041188	Atx2	neurogenesis	0.202
Neuronal and Glial Development	M	FBgn0053193	sav	negative regulation of neuron apoptosis	0.756
Neuronal and Glial Development	M	FBgn0053193	sav	regulation of neuron apoptosis	0.756
RNA interference screening in Drosophila primary cells for genes involved in muscle assembly and maintenance	S	FBgn0002773	Mlc2	muscle cell development	0.194
RNA interference screening in Drosophila primary cells for genes involved in muscle assembly and maintenance	S	FBgn0002773	Mlc2	striated muscle cell development	0.19
RNA interference screening in Drosophila primary cells for genes involved in muscle assembly and maintenance	S	FBgn0002773	Mlc2	striated muscle cell differentiation	0.202
RNA interference screening in Drosophila primary cells for genes involved in muscle assembly and maintenance	S|S	FBgn0005666	bt	muscle cell development	0.246
RNA interference screening in Drosophila primary cells for genes involved in muscle assembly and maintenance	S|S	FBgn0005666	bt	muscle cell differentiation	0.246
RNA interference screening in Drosophila primary cells for genes involved in muscle assembly and maintenance	S|S	FBgn0005666	bt	muscle development	0.338
RNA interference screening in Drosophila primary cells for genes involved in muscle assembly and maintenance	S|S	FBgn0005666	bt	striated muscle cell development	0.246
RNA interference screening in Drosophila primary cells for genes involved in muscle assembly and maintenance	S|S	FBgn0005666	bt	striated muscle cell differentiation	0.246
RNA interference screening in Drosophila primary cells for genes involved in muscle assembly and maintenance	S|S	FBgn0005666	bt	striated muscle development	0.282
