# Supplementary material for: A Genome-Wide Gene Function Prediction Resource for Drosophila melanogaster
Source: PLoS One. 2010 Aug 12;5(8):e12139. doi: 10.1371/journal.pone.0012139 (PMC2920829; doi:10.1371/journal.pone.0012139)
Supplement: Table S6 — Keyword matching between RNAi screens and gene functions. (0.02 MB XLS) [file pone.0012139.s006.xls]

## Sheet: Sheet1
RNAi screens	Keywords
Biochemical and functional characterization of Orai proteins.	Orai
Genes involved in protein secretion and Golgi organization	secrete, secretion, golgi
Functional genomic analysis of the Wnt-Wingless Signaling Pathway	wnt, wingless
Cell Cycle-dependent Mechanism Controlling Centromere	centromere, kinetochore
Kc cytokinesis	cytokinesis, division
Identification and Characterization of JAK-STAT Pathway Components	JAK-STAT
#Genes involved in store-operated calcium entry	calcium
Genes regulating lipid storage in Drosophila melanogaster	lipid
The Novel Tail-anchored Membrane Protein Mff Controls Mitochondrial and Peroxisomal Fission in Mammalian Cells	peroxisom
RNA interference screening in Drosophila primary cells for genes involved in muscle assembly and maintenance	muscle
MAPK Signaling Pathway Screen	MAPK
Genetic modifiers of cell survival following exposure to DNA damaging agents	damage, damaging
Nuclear targeting factor of Mad	Mad
M.fortuitum screen	fortuitum
A genome-wide RNA interference screen identifies putative chromatin regulators essential for E2F repression	E2F
Cell Growth and Viability	grow
A genome-wide RNAi screen reveals multiple regulators of caspase activation	caspase, apoptosis, death
Identification of Proteins Required for Histone mRNA Biosynthesis	histone
Neuronal and Glial Development	neuron, neual, neuronal, nerve, glial
DCV Screen	virus	viral
Identification of Host Factors Required for Dengue Viral Growth	virus	viral
Screen for genes affecting Listeria monocytogenes infection in Drosophila SL2 cell line.	listeria
Identification and characterization of proteins required for MicroRNA and siRNA biogenesis and functioning	microRNA	siRNA
Hh Signalling	hedgehog	hh
