# Supplementary material for: A Genome-Wide Gene Function Prediction Resource for Drosophila melanogaster
Source: PLoS One. 2010 Aug 12;5(8):e12139. doi: 10.1371/journal.pone.0012139 (PMC2920829; doi:10.1371/journal.pone.0012139)
Supplement: Table S7 — Additional Expression Profiles from NCBI Gene Expression Omnibus (GEO). (0.10 MB XLS) [file pone.0012139.s007.xls]

## Sheet: Sheet1
series_id	gsm	gpl	pubmed_id	CEL raw data URL(s)
GSE3990	GSM91119	GPL1322	17028315	ftp://ftp.ncbi.nih.gov/pub/geo/DATA/supplementary/samples/GSM91nnn/GSM91119/GSM91119.cel.gz
GSE3990	GSM91121	GPL1322	17028315	ftp://ftp.ncbi.nih.gov/pub/geo/DATA/supplementary/samples/GSM91nnn/GSM91121/GSM91121.cel.gz
GSE3990	GSM91131	GPL1322	17028315	ftp://ftp.ncbi.nih.gov/pub/geo/DATA/supplementary/samples/GSM91nnn/GSM91131/GSM91131.cel.gz
GSE3990	GSM91133	GPL1322	17028315	ftp://ftp.ncbi.nih.gov/pub/geo/DATA/supplementary/samples/GSM91nnn/GSM91133/GSM91133.cel.gz
GSE3990	GSM91135	GPL1322	17028315	ftp://ftp.ncbi.nih.gov/pub/geo/DATA/supplementary/samples/GSM91nnn/GSM91135/GSM91135.cel.gz
GSE3990	GSM91138	GPL1322	17028315	ftp://ftp.ncbi.nih.gov/pub/geo/DATA/supplementary/samples/GSM91nnn/GSM91138/GSM91138.cel.gz
GSE5404	GSM123490	GPL1322	17044737	ftp://ftp.ncbi.nih.gov/pub/geo/DATA/supplementary/samples/GSM123nnn/GSM123490/GSM123490.CEL.gz
GSE5404	GSM123491	GPL1322	17044737	ftp://ftp.ncbi.nih.gov/pub/geo/DATA/supplementary/samples/GSM123nnn/GSM123491/GSM123491.CEL.gz
GSE5404	GSM123492	GPL1322	17044737	ftp://ftp.ncbi.nih.gov/pub/geo/DATA/supplementary/samples/GSM123nnn/GSM123492/GSM123492.CEL.gz
GSE5404	GSM123493	GPL1322	17044737	ftp://ftp.ncbi.nih.gov/pub/geo/DATA/supplementary/samples/GSM123nnn/GSM123493/GSM123493.CEL.gz
GSE5404	GSM123494	GPL1322	17044737	ftp://ftp.ncbi.nih.gov/pub/geo/DATA/supplementary/samples/GSM123nnn/GSM123494/GSM123494.CEL.gz
GSE5404	GSM123495	GPL1322	17044737	ftp://ftp.ncbi.nih.gov/pub/geo/DATA/supplementary/samples/GSM123nnn/GSM123495/GSM123495.CEL.gz
GSE5404	GSM123496	GPL1322	17044737	ftp://ftp.ncbi.nih.gov/pub/geo/DATA/supplementary/samples/GSM123nnn/GSM123496/GSM123496.CEL.gz
GSE5404	GSM123497	GPL1322	17044737	ftp://ftp.ncbi.nih.gov/pub/geo/DATA/supplementary/samples/GSM123nnn/GSM123497/GSM123497.CEL.gz
GSE5404	GSM123498	GPL1322	17044737	ftp://ftp.ncbi.nih.gov/pub/geo/DATA/supplementary/samples/GSM123nnn/GSM123498/GSM123498.CEL.gz
GSE5404	GSM123499	GPL1322	17044737	ftp://ftp.ncbi.nih.gov/pub/geo/DATA/supplementary/samples/GSM123nnn/GSM123499/GSM123499.CEL.gz
GSE5404	GSM123500	GPL1322	17044737	ftp://ftp.ncbi.nih.gov/pub/geo/DATA/supplementary/samples/GSM123nnn/GSM123500/GSM123500.CEL.gz
GSE5404	GSM123501	GPL1322	17044737	ftp://ftp.ncbi.nih.gov/pub/geo/DATA/supplementary/samples/GSM123nnn/GSM123501/GSM123501.CEL.gz
GSE5404	GSM123502	GPL1322	17044737	ftp://ftp.ncbi.nih.gov/pub/geo/DATA/supplementary/samples/GSM123nnn/GSM123502/GSM123502.CEL.gz
GSE5404	GSM123503	GPL1322	17044737	ftp://ftp.ncbi.nih.gov/pub/geo/DATA/supplementary/samples/GSM123nnn/GSM123503/GSM123503.CEL.gz
GSE5404	GSM123504	GPL1322	17044737	ftp://ftp.ncbi.nih.gov/pub/geo/DATA/supplementary/samples/GSM123nnn/GSM123504/GSM123504.CEL.gz
GSE5404	GSM123505	GPL1322	17044737	ftp://ftp.ncbi.nih.gov/pub/geo/DATA/supplementary/samples/GSM123nnn/GSM123505/GSM123505.CEL.gz
GSE5404	GSM123506	GPL1322	17044737	ftp://ftp.ncbi.nih.gov/pub/geo/DATA/supplementary/samples/GSM123nnn/GSM123506/GSM123506.CEL.gz
GSE5404	GSM123507	GPL1322	17044737	ftp://ftp.ncbi.nih.gov/pub/geo/DATA/supplementary/samples/GSM123nnn/GSM123507/GSM123507.CEL.gz
GSE5404	GSM123508	GPL1322	17044737	ftp://ftp.ncbi.nih.gov/pub/geo/DATA/supplementary/samples/GSM123nnn/GSM123508/GSM123508.CEL.gz
GSE5404	GSM123509	GPL1322	17044737	ftp://ftp.ncbi.nih.gov/pub/geo/DATA/supplementary/samples/GSM123nnn/GSM123509/GSM123509.CEL.gz
GSE5404	GSM123510	GPL1322	17044737	ftp://ftp.ncbi.nih.gov/pub/geo/DATA/supplementary/samples/GSM123nnn/GSM123510/GSM123510.CEL.gz
GSE5404	GSM123511	GPL1322	17044737	ftp://ftp.ncbi.nih.gov/pub/geo/DATA/supplementary/samples/GSM123nnn/GSM123511/GSM123511.CEL.gz
GSE5404	GSM123512	GPL1322	17044737	ftp://ftp.ncbi.nih.gov/pub/geo/DATA/supplementary/samples/GSM123nnn/GSM123512/GSM123512.CEL.gz
GSE5404	GSM123513	GPL1322	17044737	ftp://ftp.ncbi.nih.gov/pub/geo/DATA/supplementary/samples/GSM123nnn/GSM123513/GSM123513.CEL.gz
GSE5430	GSM124468	GPL1322	17448252	ftp://ftp.ncbi.nih.gov/pub/geo/DATA/supplementary/samples/GSM124nnn/GSM124468/GSM124468.CEL.gz
GSE5430	GSM124469	GPL1322	17448252	ftp://ftp.ncbi.nih.gov/pub/geo/DATA/supplementary/samples/GSM124nnn/GSM124469/GSM124469.CEL.gz
GSE5430	GSM124470	GPL1322	17448252	ftp://ftp.ncbi.nih.gov/pub/geo/DATA/supplementary/samples/GSM124nnn/GSM124470/GSM124470.CEL.gz
GSE5430	GSM124471	GPL1322	17448252	ftp://ftp.ncbi.nih.gov/pub/geo/DATA/supplementary/samples/GSM124nnn/GSM124471/GSM124471.CEL.gz
GSE5430	GSM124472	GPL1322	17448252	ftp://ftp.ncbi.nih.gov/pub/geo/DATA/supplementary/samples/GSM124nnn/GSM124472/GSM124472.CEL.gz
GSE5430	GSM124473	GPL1322	17448252	ftp://ftp.ncbi.nih.gov/pub/geo/DATA/supplementary/samples/GSM124nnn/GSM124473/GSM124473.CEL.gz
GSE5430	GSM124474	GPL1322	17448252	ftp://ftp.ncbi.nih.gov/pub/geo/DATA/supplementary/samples/GSM124nnn/GSM124474/GSM124474.CEL.gz
GSE5430	GSM124475	GPL1322	17448252	ftp://ftp.ncbi.nih.gov/pub/geo/DATA/supplementary/samples/GSM124nnn/GSM124475/GSM124475.CEL.gz
GSE5430	GSM124476	GPL1322	17448252	ftp://ftp.ncbi.nih.gov/pub/geo/DATA/supplementary/samples/GSM124nnn/GSM124476/GSM124476.CEL.gz
GSE5430	GSM124477	GPL1322	17448252	ftp://ftp.ncbi.nih.gov/pub/geo/DATA/supplementary/samples/GSM124nnn/GSM124477/GSM124477.CEL.gz
GSE5430	GSM124478	GPL1322	17448252	ftp://ftp.ncbi.nih.gov/pub/geo/DATA/supplementary/samples/GSM124nnn/GSM124478/GSM124478.CEL.gz
GSE5430	GSM124479	GPL1322	17448252	ftp://ftp.ncbi.nih.gov/pub/geo/DATA/supplementary/samples/GSM124nnn/GSM124479/GSM124479.CEL.gz
GSE5430	GSM124480	GPL1322	17448252	ftp://ftp.ncbi.nih.gov/pub/geo/DATA/supplementary/samples/GSM124nnn/GSM124480/GSM124480.CEL.gz
GSE5430	GSM124481	GPL1322	17448252	ftp://ftp.ncbi.nih.gov/pub/geo/DATA/supplementary/samples/GSM124nnn/GSM124481/GSM124481.CEL.gz
GSE5430	GSM124482	GPL1322	17448252	ftp://ftp.ncbi.nih.gov/pub/geo/DATA/supplementary/samples/GSM124nnn/GSM124482/GSM124482.CEL.gz
GSE5430	GSM124483	GPL1322	17448252	ftp://ftp.ncbi.nih.gov/pub/geo/DATA/supplementary/samples/GSM124nnn/GSM124483/GSM124483.CEL.gz
GSE5430	GSM124484	GPL1322	17448252	ftp://ftp.ncbi.nih.gov/pub/geo/DATA/supplementary/samples/GSM124nnn/GSM124484/GSM124484.CEL.gz
GSE5430	GSM124485	GPL1322	17448252	ftp://ftp.ncbi.nih.gov/pub/geo/DATA/supplementary/samples/GSM124nnn/GSM124485/GSM124485.CEL.gz
GSE5430	GSM124486	GPL1322	17448252	ftp://ftp.ncbi.nih.gov/pub/geo/DATA/supplementary/samples/GSM124nnn/GSM124486/GSM124486.CEL.gz
GSE5430	GSM124487	GPL1322	17448252	ftp://ftp.ncbi.nih.gov/pub/geo/DATA/supplementary/samples/GSM124nnn/GSM124487/GSM124487.CEL.gz
GSE5430	GSM124488	GPL1322	17448252	ftp://ftp.ncbi.nih.gov/pub/geo/DATA/supplementary/samples/GSM124nnn/GSM124488/GSM124488.CEL.gz
GSE5430	GSM124489	GPL1322	17448252	ftp://ftp.ncbi.nih.gov/pub/geo/DATA/supplementary/samples/GSM124nnn/GSM124489/GSM124489.CEL.gz
GSE5430	GSM124490	GPL1322	17448252	ftp://ftp.ncbi.nih.gov/pub/geo/DATA/supplementary/samples/GSM124nnn/GSM124490/GSM124490.CEL.gz
GSE5430	GSM124491	GPL1322	17448252	ftp://ftp.ncbi.nih.gov/pub/geo/DATA/supplementary/samples/GSM124nnn/GSM124491/GSM124491.CEL.gz
GSE5430	GSM124492	GPL1322	17448252	ftp://ftp.ncbi.nih.gov/pub/geo/DATA/supplementary/samples/GSM124nnn/GSM124492/GSM124492.CEL.gz
GSE5430	GSM124493	GPL1322	17448252	ftp://ftp.ncbi.nih.gov/pub/geo/DATA/supplementary/samples/GSM124nnn/GSM124493/GSM124493.CEL.gz
GSE5430	GSM124494	GPL1322	17448252	ftp://ftp.ncbi.nih.gov/pub/geo/DATA/supplementary/samples/GSM124nnn/GSM124494/GSM124494.CEL.gz
GSE5430	GSM124495	GPL1322	17448252	ftp://ftp.ncbi.nih.gov/pub/geo/DATA/supplementary/samples/GSM124nnn/GSM124495/GSM124495.CEL.gz
GSE5430	GSM124496	GPL1322	17448252	ftp://ftp.ncbi.nih.gov/pub/geo/DATA/supplementary/samples/GSM124nnn/GSM124496/GSM124496.CEL.gz
GSE5430	GSM124497	GPL1322	17448252	ftp://ftp.ncbi.nih.gov/pub/geo/DATA/supplementary/samples/GSM124nnn/GSM124497/GSM124497.CEL.gz
GSE5430	GSM124498	GPL1322	17448252	ftp://ftp.ncbi.nih.gov/pub/geo/DATA/supplementary/samples/GSM124nnn/GSM124498/GSM124498.CEL.gz
GSE5430	GSM124499	GPL1322	17448252	ftp://ftp.ncbi.nih.gov/pub/geo/DATA/supplementary/samples/GSM124nnn/GSM124499/GSM124499.CEL.gz
GSE5430	GSM124500	GPL1322	17448252	ftp://ftp.ncbi.nih.gov/pub/geo/DATA/supplementary/samples/GSM124nnn/GSM124500/GSM124500.CEL.gz
GSE5430	GSM124501	GPL1322	17448252	ftp://ftp.ncbi.nih.gov/pub/geo/DATA/supplementary/samples/GSM124nnn/GSM124501/GSM124501.CEL.gz
GSE5430	GSM124502	GPL1322	17448252	ftp://ftp.ncbi.nih.gov/pub/geo/DATA/supplementary/samples/GSM124nnn/GSM124502/GSM124502.CEL.gz
GSE5430	GSM124503	GPL1322	17448252	ftp://ftp.ncbi.nih.gov/pub/geo/DATA/supplementary/samples/GSM124nnn/GSM124503/GSM124503.CEL.gz
GSE5430	GSM124504	GPL1322	17448252	ftp://ftp.ncbi.nih.gov/pub/geo/DATA/supplementary/samples/GSM124nnn/GSM124504/GSM124504.CEL.gz
GSE5430	GSM124505	GPL1322	17448252	ftp://ftp.ncbi.nih.gov/pub/geo/DATA/supplementary/samples/GSM124nnn/GSM124505/GSM124505.CEL.gz
GSE5430	GSM124506	GPL1322	17448252	ftp://ftp.ncbi.nih.gov/pub/geo/DATA/supplementary/samples/GSM124nnn/GSM124506/GSM124506.CEL.gz
GSE5430	GSM124507	GPL1322	17448252	ftp://ftp.ncbi.nih.gov/pub/geo/DATA/supplementary/samples/GSM124nnn/GSM124507/GSM124507.CEL.gz
GSE5430	GSM124508	GPL1322	17448252	ftp://ftp.ncbi.nih.gov/pub/geo/DATA/supplementary/samples/GSM124nnn/GSM124508/GSM124508.CEL.gz
GSE5430	GSM124509	GPL1322	17448252	ftp://ftp.ncbi.nih.gov/pub/geo/DATA/supplementary/samples/GSM124nnn/GSM124509/GSM124509.CEL.gz
GSE5430	GSM124510	GPL1322	17448252	ftp://ftp.ncbi.nih.gov/pub/geo/DATA/supplementary/samples/GSM124nnn/GSM124510/GSM124510.CEL.gz
GSE5430	GSM124511	GPL1322	17448252	ftp://ftp.ncbi.nih.gov/pub/geo/DATA/supplementary/samples/GSM124nnn/GSM124511/GSM124511.CEL.gz
GSE5430	GSM124512	GPL1322	17448252	ftp://ftp.ncbi.nih.gov/pub/geo/DATA/supplementary/samples/GSM124nnn/GSM124512/GSM124512.CEL.gz
GSE5430	GSM124513	GPL1322	17448252	ftp://ftp.ncbi.nih.gov/pub/geo/DATA/supplementary/samples/GSM124nnn/GSM124513/GSM124513.CEL.gz
GSE5430	GSM124514	GPL1322	17448252	ftp://ftp.ncbi.nih.gov/pub/geo/DATA/supplementary/samples/GSM124nnn/GSM124514/GSM124514.CEL.gz
GSE5430	GSM124515	GPL1322	17448252	ftp://ftp.ncbi.nih.gov/pub/geo/DATA/supplementary/samples/GSM124nnn/GSM124515/GSM124515.CEL.gz
GSE5430	GSM124516	GPL1322	17448252	ftp://ftp.ncbi.nih.gov/pub/geo/DATA/supplementary/samples/GSM124nnn/GSM124516/GSM124516.CEL.gz
GSE5430	GSM124517	GPL1322	17448252	ftp://ftp.ncbi.nih.gov/pub/geo/DATA/supplementary/samples/GSM124nnn/GSM124517/GSM124517.CEL.gz
GSE5430	GSM124518	GPL1322	17448252	ftp://ftp.ncbi.nih.gov/pub/geo/DATA/supplementary/samples/GSM124nnn/GSM124518/GSM124518.CEL.gz
GSE5430	GSM124519	GPL1322	17448252	ftp://ftp.ncbi.nih.gov/pub/geo/DATA/supplementary/samples/GSM124nnn/GSM124519/GSM124519.CEL.gz
GSE5430	GSM124520	GPL1322	17448252	ftp://ftp.ncbi.nih.gov/pub/geo/DATA/supplementary/samples/GSM124nnn/GSM124520/GSM124520.CEL.gz
GSE5430	GSM124521	GPL1322	17448252	ftp://ftp.ncbi.nih.gov/pub/geo/DATA/supplementary/samples/GSM124nnn/GSM124521/GSM124521.CEL.gz
GSE5430	GSM124522	GPL1322	17448252	ftp://ftp.ncbi.nih.gov/pub/geo/DATA/supplementary/samples/GSM124nnn/GSM124522/GSM124522.CEL.gz
GSE5430	GSM124523	GPL1322	17448252	ftp://ftp.ncbi.nih.gov/pub/geo/DATA/supplementary/samples/GSM124nnn/GSM124523/GSM124523.CEL.gz
GSE5430	GSM124524	GPL1322	17448252	ftp://ftp.ncbi.nih.gov/pub/geo/DATA/supplementary/samples/GSM124nnn/GSM124524/GSM124524.CEL.gz
GSE5430	GSM124525	GPL1322	17448252	ftp://ftp.ncbi.nih.gov/pub/geo/DATA/supplementary/samples/GSM124nnn/GSM124525/GSM124525.CEL.gz
GSE5430	GSM124526	GPL1322	17448252	ftp://ftp.ncbi.nih.gov/pub/geo/DATA/supplementary/samples/GSM124nnn/GSM124526/GSM124526.CEL.gz
GSE5430	GSM124527	GPL1322	17448252	ftp://ftp.ncbi.nih.gov/pub/geo/DATA/supplementary/samples/GSM124nnn/GSM124527/GSM124527.CEL.gz
GSE5430	GSM124528	GPL1322	17448252	ftp://ftp.ncbi.nih.gov/pub/geo/DATA/supplementary/samples/GSM124nnn/GSM124528/GSM124528.CEL.gz
GSE5430	GSM124529	GPL1322	17448252	ftp://ftp.ncbi.nih.gov/pub/geo/DATA/supplementary/samples/GSM124nnn/GSM124529/GSM124529.CEL.gz
GSE5430	GSM124530	GPL1322	17448252	ftp://ftp.ncbi.nih.gov/pub/geo/DATA/supplementary/samples/GSM124nnn/GSM124530/GSM124530.CEL.gz
GSE5430	GSM124531	GPL1322	17448252	ftp://ftp.ncbi.nih.gov/pub/geo/DATA/supplementary/samples/GSM124nnn/GSM124531/GSM124531.CEL.gz
GSE5430	GSM124532	GPL1322	17448252	ftp://ftp.ncbi.nih.gov/pub/geo/DATA/supplementary/samples/GSM124nnn/GSM124532/GSM124532.CEL.gz
GSE5430	GSM124533	GPL1322	17448252	ftp://ftp.ncbi.nih.gov/pub/geo/DATA/supplementary/samples/GSM124nnn/GSM124533/GSM124533.CEL.gz
GSE6714	GSM153398	GPL1322	17994021	ftp://ftp.ncbi.nih.gov/pub/geo/DATA/supplementary/samples/GSM153nnn/GSM153398/GSM153398.CEL.gz
GSE6714	GSM153399	GPL1322	17994021	ftp://ftp.ncbi.nih.gov/pub/geo/DATA/supplementary/samples/GSM153nnn/GSM153399/GSM153399.CEL.gz
GSE6714	GSM153400	GPL1322	17994021	ftp://ftp.ncbi.nih.gov/pub/geo/DATA/supplementary/samples/GSM153nnn/GSM153400/GSM153400.CEL.gz
GSE6714	GSM153401	GPL1322	17994021	ftp://ftp.ncbi.nih.gov/pub/geo/DATA/supplementary/samples/GSM153nnn/GSM153401/GSM153401.CEL.gz
GSE6714	GSM153402	GPL1322	17994021	ftp://ftp.ncbi.nih.gov/pub/geo/DATA/supplementary/samples/GSM153nnn/GSM153402/GSM153402.CEL.gz
GSE6714	GSM153403	GPL1322	17994021	ftp://ftp.ncbi.nih.gov/pub/geo/DATA/supplementary/samples/GSM153nnn/GSM153403/GSM153403.CEL.gz
GSE6839	GSM157732	GPL1322	17318176	ftp://ftp.ncbi.nih.gov/pub/geo/DATA/supplementary/samples/GSM157nnn/GSM157732/GSM157732.CEL.gz
GSE6839	GSM157734	GPL1322	17318176	ftp://ftp.ncbi.nih.gov/pub/geo/DATA/supplementary/samples/GSM157nnn/GSM157734/GSM157734.CEL.gz
GSE6839	GSM157735	GPL1322	17318176	ftp://ftp.ncbi.nih.gov/pub/geo/DATA/supplementary/samples/GSM157nnn/GSM157735/GSM157735.CEL.gz
GSE6839	GSM157736	GPL1322	17318176	ftp://ftp.ncbi.nih.gov/pub/geo/DATA/supplementary/samples/GSM157nnn/GSM157736/GSM157736.CEL.gz
GSE6839	GSM157737	GPL1322	17318176	ftp://ftp.ncbi.nih.gov/pub/geo/DATA/supplementary/samples/GSM157nnn/GSM157737/GSM157737.CEL.gz
GSE6839	GSM157738	GPL1322	17318176	ftp://ftp.ncbi.nih.gov/pub/geo/DATA/supplementary/samples/GSM157nnn/GSM157738/GSM157738.CEL.gz
GSE6928	GSM159285	GPL1322	17344229	ftp://ftp.ncbi.nih.gov/pub/geo/DATA/supplementary/samples/GSM159nnn/GSM159285/GSM159285.CEL.gz
GSE6928	GSM159286	GPL1322	17344229	ftp://ftp.ncbi.nih.gov/pub/geo/DATA/supplementary/samples/GSM159nnn/GSM159286/GSM159286.CEL.gz
GSE6928	GSM159287	GPL1322	17344229	ftp://ftp.ncbi.nih.gov/pub/geo/DATA/supplementary/samples/GSM159nnn/GSM159287/GSM159287.CEL.gz
GSE6928	GSM159288	GPL1322	17344229	ftp://ftp.ncbi.nih.gov/pub/geo/DATA/supplementary/samples/GSM159nnn/GSM159288/GSM159288.CEL.gz
GSE6928	GSM159289	GPL1322	17344229	ftp://ftp.ncbi.nih.gov/pub/geo/DATA/supplementary/samples/GSM159nnn/GSM159289/GSM159289.CEL.gz
GSE6928	GSM159290	GPL1322	17344229	ftp://ftp.ncbi.nih.gov/pub/geo/DATA/supplementary/samples/GSM159nnn/GSM159290/GSM159290.CEL.gz
GSE9107	GSM230663	GPL1322	18245369	ftp://ftp.ncbi.nih.gov/pub/geo/DATA/supplementary/samples/GSM230nnn/GSM230663/GSM230663.CEL.gz
GSE9107	GSM230664	GPL1322	18245369	ftp://ftp.ncbi.nih.gov/pub/geo/DATA/supplementary/samples/GSM230nnn/GSM230664/GSM230664.CEL.gz
GSE9107	GSM230665	GPL1322	18245369	ftp://ftp.ncbi.nih.gov/pub/geo/DATA/supplementary/samples/GSM230nnn/GSM230665/GSM230665.CEL.gz
GSE9107	GSM230666	GPL1322	18245369	ftp://ftp.ncbi.nih.gov/pub/geo/DATA/supplementary/samples/GSM230nnn/GSM230666/GSM230666.CEL.gz
GSE9107	GSM230667	GPL1322	18245369	ftp://ftp.ncbi.nih.gov/pub/geo/DATA/supplementary/samples/GSM230nnn/GSM230667/GSM230667.CEL.gz
GSE9107	GSM230668	GPL1322	18245369	ftp://ftp.ncbi.nih.gov/pub/geo/DATA/supplementary/samples/GSM230nnn/GSM230668/GSM230668.CEL.gz
GSE9107	GSM230669	GPL1322	18245369	ftp://ftp.ncbi.nih.gov/pub/geo/DATA/supplementary/samples/GSM230nnn/GSM230669/GSM230669.CEL.gz
GSE9107	GSM230670	GPL1322	18245369	ftp://ftp.ncbi.nih.gov/pub/geo/DATA/supplementary/samples/GSM230nnn/GSM230670/GSM230670.CEL.gz
GSE9107	GSM230671	GPL1322	18245369	ftp://ftp.ncbi.nih.gov/pub/geo/DATA/supplementary/samples/GSM230nnn/GSM230671/GSM230671.CEL.gz
GSE9107	GSM230672	GPL1322	18245369	ftp://ftp.ncbi.nih.gov/pub/geo/DATA/supplementary/samples/GSM230nnn/GSM230672/GSM230672.CEL.gz
GSE9107	GSM230673	GPL1322	18245369	ftp://ftp.ncbi.nih.gov/pub/geo/DATA/supplementary/samples/GSM230nnn/GSM230673/GSM230673.CEL.gz
GSE9107	GSM230674	GPL1322	18245369	ftp://ftp.ncbi.nih.gov/pub/geo/DATA/supplementary/samples/GSM230nnn/GSM230674/GSM230674.CEL.gz
GSE9107	GSM230675	GPL1322	18245369	ftp://ftp.ncbi.nih.gov/pub/geo/DATA/supplementary/samples/GSM230nnn/GSM230675/GSM230675.CEL.gz
GSE9107	GSM230676	GPL1322	18245369	ftp://ftp.ncbi.nih.gov/pub/geo/DATA/supplementary/samples/GSM230nnn/GSM230676/GSM230676.CEL.gz
GSE9107	GSM230677	GPL1322	18245369	ftp://ftp.ncbi.nih.gov/pub/geo/DATA/supplementary/samples/GSM230nnn/GSM230677/GSM230677.CEL.gz
GSE9107	GSM230678	GPL1322	18245369	ftp://ftp.ncbi.nih.gov/pub/geo/DATA/supplementary/samples/GSM230nnn/GSM230678/GSM230678.CEL.gz
GSE9107	GSM230679	GPL1322	18245369	ftp://ftp.ncbi.nih.gov/pub/geo/DATA/supplementary/samples/GSM230nnn/GSM230679/GSM230679.CEL.gz
GSE9107	GSM230680	GPL1322	18245369	ftp://ftp.ncbi.nih.gov/pub/geo/DATA/supplementary/samples/GSM230nnn/GSM230680/GSM230680.CEL.gz
GSE9107	GSM230681	GPL1322	18245369	ftp://ftp.ncbi.nih.gov/pub/geo/DATA/supplementary/samples/GSM230nnn/GSM230681/GSM230681.CEL.gz
GSE9107	GSM230682	GPL1322	18245369	ftp://ftp.ncbi.nih.gov/pub/geo/DATA/supplementary/samples/GSM230nnn/GSM230682/GSM230682.CEL.gz
GSE9107	GSM230683	GPL1322	18245369	ftp://ftp.ncbi.nih.gov/pub/geo/DATA/supplementary/samples/GSM230nnn/GSM230683/GSM230683.CEL.gz
GSE9107	GSM230684	GPL1322	18245369	ftp://ftp.ncbi.nih.gov/pub/geo/DATA/supplementary/samples/GSM230nnn/GSM230684/GSM230684.CEL.gz
GSE9107	GSM230685	GPL1322	18245369	ftp://ftp.ncbi.nih.gov/pub/geo/DATA/supplementary/samples/GSM230nnn/GSM230685/GSM230685.CEL.gz
GSE9107	GSM230686	GPL1322	18245369	ftp://ftp.ncbi.nih.gov/pub/geo/DATA/supplementary/samples/GSM230nnn/GSM230686/GSM230686.CEL.gz
GSE9107	GSM230687	GPL1322	18245369	ftp://ftp.ncbi.nih.gov/pub/geo/DATA/supplementary/samples/GSM230nnn/GSM230687/GSM230687.CEL.gz
GSE9107	GSM230688	GPL1322	18245369	ftp://ftp.ncbi.nih.gov/pub/geo/DATA/supplementary/samples/GSM230nnn/GSM230688/GSM230688.CEL.gz
GSE9107	GSM230689	GPL1322	18245369	ftp://ftp.ncbi.nih.gov/pub/geo/DATA/supplementary/samples/GSM230nnn/GSM230689/GSM230689.CEL.gz
GSE9107	GSM230690	GPL1322	18245369	ftp://ftp.ncbi.nih.gov/pub/geo/DATA/supplementary/samples/GSM230nnn/GSM230690/GSM230690.CEL.gz
GSE9107	GSM230691	GPL1322	18245369	ftp://ftp.ncbi.nih.gov/pub/geo/DATA/supplementary/samples/GSM230nnn/GSM230691/GSM230691.CEL.gz
GSE9107	GSM230692	GPL1322	18245369	ftp://ftp.ncbi.nih.gov/pub/geo/DATA/supplementary/samples/GSM230nnn/GSM230692/GSM230692.CEL.gz
GSE9107	GSM230693	GPL1322	18245369	ftp://ftp.ncbi.nih.gov/pub/geo/DATA/supplementary/samples/GSM230nnn/GSM230693/GSM230693.CEL.gz
GSE9107	GSM230694	GPL1322	18245369	ftp://ftp.ncbi.nih.gov/pub/geo/DATA/supplementary/samples/GSM230nnn/GSM230694/GSM230694.CEL.gz
GSE9107	GSM230695	GPL1322	18245369	ftp://ftp.ncbi.nih.gov/pub/geo/DATA/supplementary/samples/GSM230nnn/GSM230695/GSM230695.CEL.gz
GSE9107	GSM230696	GPL1322	18245369	ftp://ftp.ncbi.nih.gov/pub/geo/DATA/supplementary/samples/GSM230nnn/GSM230696/GSM230696.CEL.gz
GSE9107	GSM230697	GPL1322	18245369	ftp://ftp.ncbi.nih.gov/pub/geo/DATA/supplementary/samples/GSM230nnn/GSM230697/GSM230697.CEL.gz
GSE9107	GSM230698	GPL1322	18245369	ftp://ftp.ncbi.nih.gov/pub/geo/DATA/supplementary/samples/GSM230nnn/GSM230698/GSM230698.CEL.gz
GSE9538	GSM241551	GPL1322	17714699	ftp://ftp.ncbi.nih.gov/pub/geo/DATA/supplementary/samples/GSM241nnn/GSM241551/GSM241551.CEL.gz
GSE9538	GSM241552	GPL1322	17714699	ftp://ftp.ncbi.nih.gov/pub/geo/DATA/supplementary/samples/GSM241nnn/GSM241552/GSM241552.CEL.gz
GSE9538	GSM241553	GPL1322	17714699	ftp://ftp.ncbi.nih.gov/pub/geo/DATA/supplementary/samples/GSM241nnn/GSM241553/GSM241553.CEL.gz
GSE9538	GSM241554	GPL1322	17714699	ftp://ftp.ncbi.nih.gov/pub/geo/DATA/supplementary/samples/GSM241nnn/GSM241554/GSM241554.CEL.gz
GSE9538	GSM241555	GPL1322	17714699	ftp://ftp.ncbi.nih.gov/pub/geo/DATA/supplementary/samples/GSM241nnn/GSM241555/GSM241555.CEL.gz
GSE9538	GSM241556	GPL1322	17714699	ftp://ftp.ncbi.nih.gov/pub/geo/DATA/supplementary/samples/GSM241nnn/GSM241556/GSM241556.CEL.gz
GSE9538	GSM241557	GPL1322	17714699	ftp://ftp.ncbi.nih.gov/pub/geo/DATA/supplementary/samples/GSM241nnn/GSM241557/GSM241557.CEL.gz
GSE9538	GSM241558	GPL1322	17714699	ftp://ftp.ncbi.nih.gov/pub/geo/DATA/supplementary/samples/GSM241nnn/GSM241558/GSM241558.CEL.gz
GSE11231	GSM283119	GPL1322	18931655	ftp://ftp.ncbi.nih.gov/pub/geo/DATA/supplementary/samples/GSM283nnn/GSM283119/GSM283119.CEL.gz
GSE11231	GSM283120	GPL1322	18931655	ftp://ftp.ncbi.nih.gov/pub/geo/DATA/supplementary/samples/GSM283nnn/GSM283120/GSM283120.CEL.gz
GSE11231	GSM283121	GPL1322	18931655	ftp://ftp.ncbi.nih.gov/pub/geo/DATA/supplementary/samples/GSM283nnn/GSM283121/GSM283121.CEL.gz
GSE11231	GSM283122	GPL1322	18931655	ftp://ftp.ncbi.nih.gov/pub/geo/DATA/supplementary/samples/GSM283nnn/GSM283122/GSM283122.CEL.gz
GSE11231	GSM283123	GPL1322	18931655	ftp://ftp.ncbi.nih.gov/pub/geo/DATA/supplementary/samples/GSM283nnn/GSM283123/GSM283123.CEL.gz
GSE11231	GSM283124	GPL1322	18931655	ftp://ftp.ncbi.nih.gov/pub/geo/DATA/supplementary/samples/GSM283nnn/GSM283124/GSM283124.CEL.gz
GSE11825	GSM298823	GPL1322	18573871	ftp://ftp.ncbi.nih.gov/pub/geo/DATA/supplementary/samples/GSM298nnn/GSM298823/GSM298823.CEL.gz
GSE11825	GSM298824	GPL1322	18573871	ftp://ftp.ncbi.nih.gov/pub/geo/DATA/supplementary/samples/GSM298nnn/GSM298824/GSM298824.CEL.gz
GSE11825	GSM298825	GPL1322	18573871	ftp://ftp.ncbi.nih.gov/pub/geo/DATA/supplementary/samples/GSM298nnn/GSM298825/GSM298825.CEL.gz
GSE11825	GSM298826	GPL1322	18573871	ftp://ftp.ncbi.nih.gov/pub/geo/DATA/supplementary/samples/GSM298nnn/GSM298826/GSM298826.CEL.gz
GSE11825	GSM298827	GPL1322	18573871	ftp://ftp.ncbi.nih.gov/pub/geo/DATA/supplementary/samples/GSM298nnn/GSM298827/GSM298827.CEL.gz
GSE11825	GSM298828	GPL1322	18573871	ftp://ftp.ncbi.nih.gov/pub/geo/DATA/supplementary/samples/GSM298nnn/GSM298828/GSM298828.CEL.gz
GSE11825	GSM298829	GPL1322	18573871	ftp://ftp.ncbi.nih.gov/pub/geo/DATA/supplementary/samples/GSM298nnn/GSM298829/GSM298829.CEL.gz
GSE11825	GSM298830	GPL1322	18573871	ftp://ftp.ncbi.nih.gov/pub/geo/DATA/supplementary/samples/GSM298nnn/GSM298830/GSM298830.CEL.gz
GSE10940	GSM277408	GPL1322	18466616	ftp://ftp.ncbi.nih.gov/pub/geo/DATA/supplementary/samples/GSM277nnn/GSM277408/GSM277408.CEL.gz
GSE10940	GSM277409	GPL1322	18466616	ftp://ftp.ncbi.nih.gov/pub/geo/DATA/supplementary/samples/GSM277nnn/GSM277409/GSM277409.CEL.gz
GSE10940	GSM277410	GPL1322	18466616	ftp://ftp.ncbi.nih.gov/pub/geo/DATA/supplementary/samples/GSM277nnn/GSM277410/GSM277410.CEL.gz
GSE10940	GSM277411	GPL1322	18466616	ftp://ftp.ncbi.nih.gov/pub/geo/DATA/supplementary/samples/GSM277nnn/GSM277411/GSM277411.CEL.gz
GSE10940	GSM277412	GPL1322	18466616	ftp://ftp.ncbi.nih.gov/pub/geo/DATA/supplementary/samples/GSM277nnn/GSM277412/GSM277412.CEL.gz
GSE10940	GSM277413	GPL1322	18466616	ftp://ftp.ncbi.nih.gov/pub/geo/DATA/supplementary/samples/GSM277nnn/GSM277413/GSM277413.CEL.gz
GSE10940	GSM277414	GPL1322	18466616	ftp://ftp.ncbi.nih.gov/pub/geo/DATA/supplementary/samples/GSM277nnn/GSM277414/GSM277414.CEL.gz
GSE10940	GSM277415	GPL1322	18466616	ftp://ftp.ncbi.nih.gov/pub/geo/DATA/supplementary/samples/GSM277nnn/GSM277415/GSM277415.CEL.gz
GSE10940	GSM277416	GPL1322	18466616	ftp://ftp.ncbi.nih.gov/pub/geo/DATA/supplementary/samples/GSM277nnn/GSM277416/GSM277416.CEL.gz
GSE10940	GSM277417	GPL1322	18466616	ftp://ftp.ncbi.nih.gov/pub/geo/DATA/supplementary/samples/GSM277nnn/GSM277417/GSM277417.CEL.gz
GSE10940	GSM277418	GPL1322	18466616	ftp://ftp.ncbi.nih.gov/pub/geo/DATA/supplementary/samples/GSM277nnn/GSM277418/GSM277418.CEL.gz
GSE10940	GSM277419	GPL1322	18466616	ftp://ftp.ncbi.nih.gov/pub/geo/DATA/supplementary/samples/GSM277nnn/GSM277419/GSM277419.CEL.gz
GSE14287	GSM357405	GPL1322	19465600	ftp://ftp.ncbi.nih.gov/pub/geo/DATA/supplementary/samples/GSM357nnn/GSM357405/GSM357405.CEL.gz
GSE14287	GSM357406	GPL1322	19465600	ftp://ftp.ncbi.nih.gov/pub/geo/DATA/supplementary/samples/GSM357nnn/GSM357406/GSM357406.CEL.gz
GSE14287	GSM357407	GPL1322	19465600	ftp://ftp.ncbi.nih.gov/pub/geo/DATA/supplementary/samples/GSM357nnn/GSM357407/GSM357407.CEL.gz
GSE14287	GSM357408	GPL1322	19465600	ftp://ftp.ncbi.nih.gov/pub/geo/DATA/supplementary/samples/GSM357nnn/GSM357408/GSM357408.CEL.gz
GSE14287	GSM357409	GPL1322	19465600	ftp://ftp.ncbi.nih.gov/pub/geo/DATA/supplementary/samples/GSM357nnn/GSM357409/GSM357409.CEL.gz
GSE14287	GSM357410	GPL1322	19465600	ftp://ftp.ncbi.nih.gov/pub/geo/DATA/supplementary/samples/GSM357nnn/GSM357410/GSM357410.CEL.gz
GSE14287	GSM357411	GPL1322	19465600	ftp://ftp.ncbi.nih.gov/pub/geo/DATA/supplementary/samples/GSM357nnn/GSM357411/GSM357411.CEL.gz
GSE14287	GSM357412	GPL1322	19465600	ftp://ftp.ncbi.nih.gov/pub/geo/DATA/supplementary/samples/GSM357nnn/GSM357412/GSM357412.CEL.gz
GSE14287	GSM357413	GPL1322	19465600	ftp://ftp.ncbi.nih.gov/pub/geo/DATA/supplementary/samples/GSM357nnn/GSM357413/GSM357413.CEL.gz
GSE14287	GSM357414	GPL1322	19465600	ftp://ftp.ncbi.nih.gov/pub/geo/DATA/supplementary/samples/GSM357nnn/GSM357414/GSM357414.CEL.gz
GSE14287	GSM357415	GPL1322	19465600	ftp://ftp.ncbi.nih.gov/pub/geo/DATA/supplementary/samples/GSM357nnn/GSM357415/GSM357415.CEL.gz
GSE14287	GSM357416	GPL1322	19465600	ftp://ftp.ncbi.nih.gov/pub/geo/DATA/supplementary/samples/GSM357nnn/GSM357416/GSM357416.CEL.gz
GSE14287	GSM357417	GPL1322	19465600	ftp://ftp.ncbi.nih.gov/pub/geo/DATA/supplementary/samples/GSM357nnn/GSM357417/GSM357417.CEL.gz
GSE14287	GSM357418	GPL1322	19465600	ftp://ftp.ncbi.nih.gov/pub/geo/DATA/supplementary/samples/GSM357nnn/GSM357418/GSM357418.CEL.gz
GSE14287	GSM357419	GPL1322	19465600	ftp://ftp.ncbi.nih.gov/pub/geo/DATA/supplementary/samples/GSM357nnn/GSM357419/GSM357419.CEL.gz
GSE14287	GSM357420	GPL1322	19465600	ftp://ftp.ncbi.nih.gov/pub/geo/DATA/supplementary/samples/GSM357nnn/GSM357420/GSM357420.CEL.gz
GSE14287	GSM357421	GPL1322	19465600	ftp://ftp.ncbi.nih.gov/pub/geo/DATA/supplementary/samples/GSM357nnn/GSM357421/GSM357421.CEL.gz
GSE14287	GSM357422	GPL1322	19465600	ftp://ftp.ncbi.nih.gov/pub/geo/DATA/supplementary/samples/GSM357nnn/GSM357422/GSM357422.CEL.gz
GSE12076	GSM304915	GPL1322	19307603	ftp://ftp.ncbi.nih.gov/pub/geo/DATA/supplementary/samples/GSM304nnn/GSM304915/GSM304915.CEL.gz
GSE12076	GSM304916	GPL1322	19307603	ftp://ftp.ncbi.nih.gov/pub/geo/DATA/supplementary/samples/GSM304nnn/GSM304916/GSM304916.CEL.gz
GSE12076	GSM304917	GPL1322	19307603	ftp://ftp.ncbi.nih.gov/pub/geo/DATA/supplementary/samples/GSM304nnn/GSM304917/GSM304917.CEL.gz
GSE12076	GSM304918	GPL1322	19307603	ftp://ftp.ncbi.nih.gov/pub/geo/DATA/supplementary/samples/GSM304nnn/GSM304918/GSM304918.CEL.gz
GSE12076	GSM304919	GPL1322	19307603	ftp://ftp.ncbi.nih.gov/pub/geo/DATA/supplementary/samples/GSM304nnn/GSM304919/GSM304919.CEL.gz
GSE12076	GSM304920	GPL1322	19307603	ftp://ftp.ncbi.nih.gov/pub/geo/DATA/supplementary/samples/GSM304nnn/GSM304920/GSM304920.CEL.gz
GSE15825	GSM397756	GPL1322	20022248	ftp://ftp.ncbi.nih.gov/pub/geo/DATA/supplementary/samples/GSM397nnn/GSM397756/GSM397756.CEL.gz
GSE15825	GSM397757	GPL1322	20022248	ftp://ftp.ncbi.nih.gov/pub/geo/DATA/supplementary/samples/GSM397nnn/GSM397757/GSM397757.CEL.gz
GSE15825	GSM397758	GPL1322	20022248	ftp://ftp.ncbi.nih.gov/pub/geo/DATA/supplementary/samples/GSM397nnn/GSM397758/GSM397758.CEL.gz
GSE1690	GSM29173	GPL72	15345053	ftp://ftp.ncbi.nih.gov/pub/geo/DATA/supplementary/samples/GSM29nnn/GSM29173/GSM29173.CEL.gz
GSE1690	GSM29174	GPL72	15345053	ftp://ftp.ncbi.nih.gov/pub/geo/DATA/supplementary/samples/GSM29nnn/GSM29174/GSM29174.CEL.gz
GSE1690	GSM29175	GPL72	15345053	ftp://ftp.ncbi.nih.gov/pub/geo/DATA/supplementary/samples/GSM29nnn/GSM29175/GSM29175.CEL.gz
GSE1690	GSM29176	GPL72	15345053	ftp://ftp.ncbi.nih.gov/pub/geo/DATA/supplementary/samples/GSM29nnn/GSM29176/GSM29176.CEL.gz
GSE1690	GSM29177	GPL72	15345053	ftp://ftp.ncbi.nih.gov/pub/geo/DATA/supplementary/samples/GSM29nnn/GSM29177/GSM29177.CEL.gz
GSE1690	GSM29178	GPL72	15345053	ftp://ftp.ncbi.nih.gov/pub/geo/DATA/supplementary/samples/GSM29nnn/GSM29178/GSM29178.CEL.gz
GSE1690	GSM29179	GPL72	15345053	ftp://ftp.ncbi.nih.gov/pub/geo/DATA/supplementary/samples/GSM29nnn/GSM29179/GSM29179.CEL.gz
GSE1690	GSM29180	GPL72	15345053	ftp://ftp.ncbi.nih.gov/pub/geo/DATA/supplementary/samples/GSM29nnn/GSM29180/GSM29180.CEL.gz
GSE1690	GSM29181	GPL72	15345053	ftp://ftp.ncbi.nih.gov/pub/geo/DATA/supplementary/samples/GSM29nnn/GSM29181/GSM29181.CEL.gz
GSE1690	GSM29182	GPL72	15345053	ftp://ftp.ncbi.nih.gov/pub/geo/DATA/supplementary/samples/GSM29nnn/GSM29182/GSM29182.CEL.gz
GSE3057	GSM67088	GPL72	16356271	ftp://ftp.ncbi.nih.gov/pub/geo/DATA/supplementary/samples/GSM67nnn/GSM67088/GSM67088.CEL.CEL.gz
GSE3057	GSM67089	GPL72	16356271	ftp://ftp.ncbi.nih.gov/pub/geo/DATA/supplementary/samples/GSM67nnn/GSM67089/GSM67089.CEL.CEL.gz
GSE3057	GSM67090	GPL72	16356271	ftp://ftp.ncbi.nih.gov/pub/geo/DATA/supplementary/samples/GSM67nnn/GSM67090/GSM67090.CEL.CEL.gz
GSE3057	GSM67091	GPL72	16356271	ftp://ftp.ncbi.nih.gov/pub/geo/DATA/supplementary/samples/GSM67nnn/GSM67091/GSM67091.CEL.CEL.gz
GSE3057	GSM67092	GPL72	16356271	ftp://ftp.ncbi.nih.gov/pub/geo/DATA/supplementary/samples/GSM67nnn/GSM67092/GSM67092.CEL.CEL.gz
GSE3057	GSM67093	GPL72	16356271	ftp://ftp.ncbi.nih.gov/pub/geo/DATA/supplementary/samples/GSM67nnn/GSM67093/GSM67093.CEL.CEL.gz
GSE3057	GSM67094	GPL72	16356271	ftp://ftp.ncbi.nih.gov/pub/geo/DATA/supplementary/samples/GSM67nnn/GSM67094/GSM67094.CEL.CEL.gz
GSE3057	GSM67095	GPL72	16356271	ftp://ftp.ncbi.nih.gov/pub/geo/DATA/supplementary/samples/GSM67nnn/GSM67095/GSM67095.CEL.CEL.gz
GSE3057	GSM67096	GPL72	16356271	ftp://ftp.ncbi.nih.gov/pub/geo/DATA/supplementary/samples/GSM67nnn/GSM67096/GSM67096.CEL.CEL.gz
GSE3057	GSM67097	GPL72	16356271	ftp://ftp.ncbi.nih.gov/pub/geo/DATA/supplementary/samples/GSM67nnn/GSM67097/GSM67097.CEL.CEL.gz
GSE3057	GSM67098	GPL72	16356271	ftp://ftp.ncbi.nih.gov/pub/geo/DATA/supplementary/samples/GSM67nnn/GSM67098/GSM67098.CEL.CEL.gz
GSE3057	GSM67099	GPL72	16356271	ftp://ftp.ncbi.nih.gov/pub/geo/DATA/supplementary/samples/GSM67nnn/GSM67099/GSM67099.CEL.CEL.gz
GSE3057	GSM67100	GPL72	16356271	ftp://ftp.ncbi.nih.gov/pub/geo/DATA/supplementary/samples/GSM67nnn/GSM67100/GSM67100.CEL.CEL.gz
GSE3057	GSM67101	GPL72	16356271	ftp://ftp.ncbi.nih.gov/pub/geo/DATA/supplementary/samples/GSM67nnn/GSM67101/GSM67101.CEL.CEL.gz
GSE3057	GSM67102	GPL72	16356271	ftp://ftp.ncbi.nih.gov/pub/geo/DATA/supplementary/samples/GSM67nnn/GSM67102/GSM67102.CEL.CEL.gz
GSE3057	GSM67103	GPL72	16356271	ftp://ftp.ncbi.nih.gov/pub/geo/DATA/supplementary/samples/GSM67nnn/GSM67103/GSM67103.CEL.CEL.gz
GSE3057	GSM67105	GPL72	16356271	ftp://ftp.ncbi.nih.gov/pub/geo/DATA/supplementary/samples/GSM67nnn/GSM67105/GSM67105.CEL.CEL.gz
GSE3057	GSM67106	GPL72	16356271	ftp://ftp.ncbi.nih.gov/pub/geo/DATA/supplementary/samples/GSM67nnn/GSM67106/GSM67106.CEL.CEL.gz
GSE3057	GSM67107	GPL72	16356271	ftp://ftp.ncbi.nih.gov/pub/geo/DATA/supplementary/samples/GSM67nnn/GSM67107/GSM67107.CEL.CEL.gz
GSE3057	GSM67108	GPL72	16356271	ftp://ftp.ncbi.nih.gov/pub/geo/DATA/supplementary/samples/GSM67nnn/GSM67108/GSM67108.CEL.CEL.gz
GSE3057	GSM67109	GPL72	16356271	ftp://ftp.ncbi.nih.gov/pub/geo/DATA/supplementary/samples/GSM67nnn/GSM67109/GSM67109.CEL.CEL.gz
GSE3057	GSM67111	GPL72	16356271	ftp://ftp.ncbi.nih.gov/pub/geo/DATA/supplementary/samples/GSM67nnn/GSM67111/GSM67111.CEL.CEL.gz
GSE3057	GSM67113	GPL72	16356271	ftp://ftp.ncbi.nih.gov/pub/geo/DATA/supplementary/samples/GSM67nnn/GSM67113/GSM67113.CEL.CEL.gz
GSE3057	GSM67114	GPL72	16356271	ftp://ftp.ncbi.nih.gov/pub/geo/DATA/supplementary/samples/GSM67nnn/GSM67114/GSM67114.CEL.CEL.gz
GSE3057	GSM67115	GPL72	16356271	ftp://ftp.ncbi.nih.gov/pub/geo/DATA/supplementary/samples/GSM67nnn/GSM67115/GSM67115.CEL.CEL.gz
GSE3057	GSM67116	GPL72	16356271	ftp://ftp.ncbi.nih.gov/pub/geo/DATA/supplementary/samples/GSM67nnn/GSM67116/GSM67116.CEL.CEL.gz
GSE3057	GSM67117	GPL72	16356271	ftp://ftp.ncbi.nih.gov/pub/geo/DATA/supplementary/samples/GSM67nnn/GSM67117/GSM67117.CEL.CEL.gz
GSE3060	GSM67156	GPL72	16356271	ftp://ftp.ncbi.nih.gov/pub/geo/DATA/supplementary/samples/GSM67nnn/GSM67156/GSM67156.CEL.CEL.gz
GSE3060	GSM67157	GPL72	16356271	ftp://ftp.ncbi.nih.gov/pub/geo/DATA/supplementary/samples/GSM67nnn/GSM67157/GSM67157.CEL.CEL.gz
GSE3060	GSM67158	GPL72	16356271	ftp://ftp.ncbi.nih.gov/pub/geo/DATA/supplementary/samples/GSM67nnn/GSM67158/GSM67158.CEL.CEL.gz
GSE3060	GSM67159	GPL72	16356271	ftp://ftp.ncbi.nih.gov/pub/geo/DATA/supplementary/samples/GSM67nnn/GSM67159/GSM67159.CEL.CEL.gz
GSE3060	GSM67161	GPL72	16356271	ftp://ftp.ncbi.nih.gov/pub/geo/DATA/supplementary/samples/GSM67nnn/GSM67161/GSM67161.CEL.CEL.gz
GSE3060	GSM67162	GPL72	16356271	ftp://ftp.ncbi.nih.gov/pub/geo/DATA/supplementary/samples/GSM67nnn/GSM67162/GSM67162.CEL.CEL.gz
GSE3060	GSM67165	GPL72	16356271	ftp://ftp.ncbi.nih.gov/pub/geo/DATA/supplementary/samples/GSM67nnn/GSM67165/GSM67165.CEL.CEL.gz
GSE3060	GSM67167	GPL72	16356271	ftp://ftp.ncbi.nih.gov/pub/geo/DATA/supplementary/samples/GSM67nnn/GSM67167/GSM67167.CEL.CEL.gz
GSE3060	GSM67168	GPL72	16356271	ftp://ftp.ncbi.nih.gov/pub/geo/DATA/supplementary/samples/GSM67nnn/GSM67168/GSM67168.CEL.CEL.gz
GSE3060	GSM67170	GPL72	16356271	ftp://ftp.ncbi.nih.gov/pub/geo/DATA/supplementary/samples/GSM67nnn/GSM67170/GSM67170.CEL.CEL.gz
GSE3060	GSM67171	GPL72	16356271	ftp://ftp.ncbi.nih.gov/pub/geo/DATA/supplementary/samples/GSM67nnn/GSM67171/GSM67171.CEL.CEL.gz
GSE3060	GSM67172	GPL72	16356271	ftp://ftp.ncbi.nih.gov/pub/geo/DATA/supplementary/samples/GSM67nnn/GSM67172/GSM67172.CEL.CEL.gz
GSE3069	GSM67390	GPL72	16356271	ftp://ftp.ncbi.nih.gov/pub/geo/DATA/supplementary/samples/GSM67nnn/GSM67390/GSM67390.CEL.CEL.gz
GSE3069	GSM67391	GPL72	16356271	ftp://ftp.ncbi.nih.gov/pub/geo/DATA/supplementary/samples/GSM67nnn/GSM67391/GSM67391.CEL.CEL.gz
GSE3069	GSM67392	GPL72	16356271	ftp://ftp.ncbi.nih.gov/pub/geo/DATA/supplementary/samples/GSM67nnn/GSM67392/GSM67392.CEL.CEL.gz
GSE3069	GSM67393	GPL72	16356271	ftp://ftp.ncbi.nih.gov/pub/geo/DATA/supplementary/samples/GSM67nnn/GSM67393/GSM67393.CEL.CEL.gz
GSE3069	GSM67394	GPL72	16356271	ftp://ftp.ncbi.nih.gov/pub/geo/DATA/supplementary/samples/GSM67nnn/GSM67394/GSM67394.CEL.CEL.gz
GSE3069	GSM67395	GPL72	16356271	ftp://ftp.ncbi.nih.gov/pub/geo/DATA/supplementary/samples/GSM67nnn/GSM67395/GSM67395.CEL.CEL.gz
GSE3069	GSM67396	GPL72	16356271	ftp://ftp.ncbi.nih.gov/pub/geo/DATA/supplementary/samples/GSM67nnn/GSM67396/GSM67396.CEL.CEL.gz
GSE3069	GSM67397	GPL72	16356271	ftp://ftp.ncbi.nih.gov/pub/geo/DATA/supplementary/samples/GSM67nnn/GSM67397/GSM67397.CEL.CEL.gz
GSE3069	GSM67398	GPL72	16356271	ftp://ftp.ncbi.nih.gov/pub/geo/DATA/supplementary/samples/GSM67nnn/GSM67398/GSM67398.CEL.CEL.gz
GSE3069	GSM67399	GPL72	16356271	ftp://ftp.ncbi.nih.gov/pub/geo/DATA/supplementary/samples/GSM67nnn/GSM67399/GSM67399.CEL.CEL.gz
GSE3069	GSM67400	GPL72	16356271	ftp://ftp.ncbi.nih.gov/pub/geo/DATA/supplementary/samples/GSM67nnn/GSM67400/GSM67400.CEL.CEL.gz
GSE3069	GSM67401	GPL72	16356271	ftp://ftp.ncbi.nih.gov/pub/geo/DATA/supplementary/samples/GSM67nnn/GSM67401/GSM67401.CEL.CEL.gz
GSE3069	GSM67402	GPL72	16356271	ftp://ftp.ncbi.nih.gov/pub/geo/DATA/supplementary/samples/GSM67nnn/GSM67402/GSM67402.CEL.CEL.gz
GSE3069	GSM67403	GPL72	16356271	ftp://ftp.ncbi.nih.gov/pub/geo/DATA/supplementary/samples/GSM67nnn/GSM67403/GSM67403.CEL.CEL.gz
GSE3069	GSM67404	GPL72	16356271	ftp://ftp.ncbi.nih.gov/pub/geo/DATA/supplementary/samples/GSM67nnn/GSM67404/GSM67404.CEL.CEL.gz
GSE3069	GSM67405	GPL72	16356271	ftp://ftp.ncbi.nih.gov/pub/geo/DATA/supplementary/samples/GSM67nnn/GSM67405/GSM67405.CEL.CEL.gz
GSE3069	GSM67406	GPL72	16356271	ftp://ftp.ncbi.nih.gov/pub/geo/DATA/supplementary/samples/GSM67nnn/GSM67406/GSM67406.CEL.CEL.gz
GSE3069	GSM67407	GPL72	16356271	ftp://ftp.ncbi.nih.gov/pub/geo/DATA/supplementary/samples/GSM67nnn/GSM67407/GSM67407.CEL.gz
GSE3566	GSM81914	GPL72	16434470	ftp://ftp.ncbi.nih.gov/pub/geo/DATA/supplementary/samples/GSM81nnn/GSM81914/GSM81914.CEL.gz
GSE3566	GSM81915	GPL72	16434470	ftp://ftp.ncbi.nih.gov/pub/geo/DATA/supplementary/samples/GSM81nnn/GSM81915/GSM81915.CEL.gz
GSE3566	GSM81916	GPL72	16434470	ftp://ftp.ncbi.nih.gov/pub/geo/DATA/supplementary/samples/GSM81nnn/GSM81916/GSM81916.CEL.gz
GSE3566	GSM81917	GPL72	16434470	ftp://ftp.ncbi.nih.gov/pub/geo/DATA/supplementary/samples/GSM81nnn/GSM81917/GSM81917.CEL.gz
GSE3566	GSM81918	GPL72	16434470	ftp://ftp.ncbi.nih.gov/pub/geo/DATA/supplementary/samples/GSM81nnn/GSM81918/GSM81918.CEL.gz
GSE3566	GSM81919	GPL72	16434470	ftp://ftp.ncbi.nih.gov/pub/geo/DATA/supplementary/samples/GSM81nnn/GSM81919/GSM81919.CEL.gz
GSE3854	GSM88211	GPL72	16482229	ftp://ftp.ncbi.nih.gov/pub/geo/DATA/supplementary/samples/GSM88nnn/GSM88211/GSM88211.cel.gz
GSE3854	GSM88212	GPL72	16482229	ftp://ftp.ncbi.nih.gov/pub/geo/DATA/supplementary/samples/GSM88nnn/GSM88212/GSM88212.cel.gz
GSE3854	GSM88213	GPL72	16482229	ftp://ftp.ncbi.nih.gov/pub/geo/DATA/supplementary/samples/GSM88nnn/GSM88213/GSM88213.cel.gz
GSE3854	GSM88214	GPL72	16482229	ftp://ftp.ncbi.nih.gov/pub/geo/DATA/supplementary/samples/GSM88nnn/GSM88214/GSM88214.cel.gz
GSE3854	GSM88215	GPL72	16482229	ftp://ftp.ncbi.nih.gov/pub/geo/DATA/supplementary/samples/GSM88nnn/GSM88215/GSM88215.cel.gz
GSE3854	GSM88216	GPL72	16482229	ftp://ftp.ncbi.nih.gov/pub/geo/DATA/supplementary/samples/GSM88nnn/GSM88216/GSM88216.cel.gz
GSE3854	GSM88217	GPL72	16482229	ftp://ftp.ncbi.nih.gov/pub/geo/DATA/supplementary/samples/GSM88nnn/GSM88217/GSM88217.cel.gz
GSE3854	GSM88218	GPL72	16482229	ftp://ftp.ncbi.nih.gov/pub/geo/DATA/supplementary/samples/GSM88nnn/GSM88218/GSM88218.cel.gz
GSE3854	GSM88219	GPL72	16482229	ftp://ftp.ncbi.nih.gov/pub/geo/DATA/supplementary/samples/GSM88nnn/GSM88219/GSM88219.cel.gz
GSE3854	GSM88220	GPL72	16482229	ftp://ftp.ncbi.nih.gov/pub/geo/DATA/supplementary/samples/GSM88nnn/GSM88220/GSM88220.cel.gz
GSE3854	GSM88221	GPL72	16482229	ftp://ftp.ncbi.nih.gov/pub/geo/DATA/supplementary/samples/GSM88nnn/GSM88221/GSM88221.cel.gz
GSE3854	GSM88222	GPL72	16482229	ftp://ftp.ncbi.nih.gov/pub/geo/DATA/supplementary/samples/GSM88nnn/GSM88222/GSM88222.cel.gz
GSE3854	GSM88223	GPL72	16482229	ftp://ftp.ncbi.nih.gov/pub/geo/DATA/supplementary/samples/GSM88nnn/GSM88223/GSM88223.cel.gz
GSE3854	GSM88224	GPL72	16482229	ftp://ftp.ncbi.nih.gov/pub/geo/DATA/supplementary/samples/GSM88nnn/GSM88224/GSM88224.cel.gz
GSE3854	GSM88225	GPL72	16482229	ftp://ftp.ncbi.nih.gov/pub/geo/DATA/supplementary/samples/GSM88nnn/GSM88225/GSM88225.cel.gz
GSE3854	GSM88226	GPL72	16482229	ftp://ftp.ncbi.nih.gov/pub/geo/DATA/supplementary/samples/GSM88nnn/GSM88226/GSM88226.cel.gz
GSE3854	GSM88227	GPL72	16482229	ftp://ftp.ncbi.nih.gov/pub/geo/DATA/supplementary/samples/GSM88nnn/GSM88227/GSM88227.cel.gz
GSE3854	GSM88228	GPL72	16482229	ftp://ftp.ncbi.nih.gov/pub/geo/DATA/supplementary/samples/GSM88nnn/GSM88228/GSM88228.cel.gz
GSE3854	GSM88229	GPL72	16482229	ftp://ftp.ncbi.nih.gov/pub/geo/DATA/supplementary/samples/GSM88nnn/GSM88229/GSM88229.cel.gz
GSE3854	GSM88230	GPL72	16482229	ftp://ftp.ncbi.nih.gov/pub/geo/DATA/supplementary/samples/GSM88nnn/GSM88230/GSM88230.cel.gz
GSE3854	GSM88231	GPL72	16482229	ftp://ftp.ncbi.nih.gov/pub/geo/DATA/supplementary/samples/GSM88nnn/GSM88231/GSM88231.cel.gz
GSE3854	GSM88232	GPL72	16482229	ftp://ftp.ncbi.nih.gov/pub/geo/DATA/supplementary/samples/GSM88nnn/GSM88232/GSM88232.cel.gz
GSE3854	GSM88233	GPL72	16482229	ftp://ftp.ncbi.nih.gov/pub/geo/DATA/supplementary/samples/GSM88nnn/GSM88233/GSM88233.cel.gz
GSE3854	GSM88234	GPL72	16482229	ftp://ftp.ncbi.nih.gov/pub/geo/DATA/supplementary/samples/GSM88nnn/GSM88234/GSM88234.cel.gz
GSE3854	GSM88235	GPL72	16482229	ftp://ftp.ncbi.nih.gov/pub/geo/DATA/supplementary/samples/GSM88nnn/GSM88235/GSM88235.cel.gz
GSE3854	GSM88236	GPL72	16482229	ftp://ftp.ncbi.nih.gov/pub/geo/DATA/supplementary/samples/GSM88nnn/GSM88236/GSM88236.cel.gz
GSE3854	GSM88237	GPL72	16482229	ftp://ftp.ncbi.nih.gov/pub/geo/DATA/supplementary/samples/GSM88nnn/GSM88237/GSM88237.cel.gz
GSE3854	GSM88238	GPL72	16482229	ftp://ftp.ncbi.nih.gov/pub/geo/DATA/supplementary/samples/GSM88nnn/GSM88238/GSM88238.cel.gz
GSE3854	GSM88239	GPL72	16482229	ftp://ftp.ncbi.nih.gov/pub/geo/DATA/supplementary/samples/GSM88nnn/GSM88239/GSM88239.cel.gz
GSE3854	GSM88240	GPL72	16482229	ftp://ftp.ncbi.nih.gov/pub/geo/DATA/supplementary/samples/GSM88nnn/GSM88240/GSM88240.cel.gz
GSE3854	GSM88241	GPL72	16482229	ftp://ftp.ncbi.nih.gov/pub/geo/DATA/supplementary/samples/GSM88nnn/GSM88241/GSM88241.cel.gz
GSE3854	GSM88242	GPL72	16482229	ftp://ftp.ncbi.nih.gov/pub/geo/DATA/supplementary/samples/GSM88nnn/GSM88242/GSM88242.cel.gz
GSE3854	GSM88243	GPL72	16482229	ftp://ftp.ncbi.nih.gov/pub/geo/DATA/supplementary/samples/GSM88nnn/GSM88243/GSM88243.cel.gz
GSE3854	GSM88244	GPL72	16482229	ftp://ftp.ncbi.nih.gov/pub/geo/DATA/supplementary/samples/GSM88nnn/GSM88244/GSM88244.cel.gz
GSE3854	GSM88245	GPL72	16482229	ftp://ftp.ncbi.nih.gov/pub/geo/DATA/supplementary/samples/GSM88nnn/GSM88245/GSM88245.cel.gz
GSE3854	GSM88246	GPL72	16482229	ftp://ftp.ncbi.nih.gov/pub/geo/DATA/supplementary/samples/GSM88nnn/GSM88246/GSM88246.cel.gz
GSE3854	GSM88247	GPL72	16482229	ftp://ftp.ncbi.nih.gov/pub/geo/DATA/supplementary/samples/GSM88nnn/GSM88247/GSM88247.cel.gz
GSE3854	GSM88248	GPL72	16482229	ftp://ftp.ncbi.nih.gov/pub/geo/DATA/supplementary/samples/GSM88nnn/GSM88248/GSM88248.cel.gz
GSE3854	GSM88249	GPL72	16482229	ftp://ftp.ncbi.nih.gov/pub/geo/DATA/supplementary/samples/GSM88nnn/GSM88249/GSM88249.cel.gz
GSE3854	GSM88250	GPL72	16482229	ftp://ftp.ncbi.nih.gov/pub/geo/DATA/supplementary/samples/GSM88nnn/GSM88250/GSM88250.cel.gz
GSE3854	GSM88251	GPL72	16482229	ftp://ftp.ncbi.nih.gov/pub/geo/DATA/supplementary/samples/GSM88nnn/GSM88251/GSM88251.cel.gz
GSE3854	GSM88252	GPL72	16482229	ftp://ftp.ncbi.nih.gov/pub/geo/DATA/supplementary/samples/GSM88nnn/GSM88252/GSM88252.cel.gz
GSE3854	GSM88253	GPL72	16482229	ftp://ftp.ncbi.nih.gov/pub/geo/DATA/supplementary/samples/GSM88nnn/GSM88253/GSM88253.cel.gz
GSE3854	GSM88254	GPL72	16482229	ftp://ftp.ncbi.nih.gov/pub/geo/DATA/supplementary/samples/GSM88nnn/GSM88254/GSM88254.cel.gz
GSE3854	GSM88255	GPL72	16482229	ftp://ftp.ncbi.nih.gov/pub/geo/DATA/supplementary/samples/GSM88nnn/GSM88255/GSM88255.cel.gz
GSE3854	GSM88256	GPL72	16482229	ftp://ftp.ncbi.nih.gov/pub/geo/DATA/supplementary/samples/GSM88nnn/GSM88256/GSM88256.cel.gz
GSE3854	GSM88257	GPL72	16482229	ftp://ftp.ncbi.nih.gov/pub/geo/DATA/supplementary/samples/GSM88nnn/GSM88257/GSM88257.cel.gz
GSE3854	GSM88258	GPL72	16482229	ftp://ftp.ncbi.nih.gov/pub/geo/DATA/supplementary/samples/GSM88nnn/GSM88258/GSM88258.cel.gz
GSE3854	GSM88259	GPL72	16482229	ftp://ftp.ncbi.nih.gov/pub/geo/DATA/supplementary/samples/GSM88nnn/GSM88259/GSM88259.cel.gz
GSE3854	GSM88260	GPL72	16482229	ftp://ftp.ncbi.nih.gov/pub/geo/DATA/supplementary/samples/GSM88nnn/GSM88260/GSM88260.cel.gz
GSE3854	GSM88261	GPL72	16482229	ftp://ftp.ncbi.nih.gov/pub/geo/DATA/supplementary/samples/GSM88nnn/GSM88261/GSM88261.cel.gz
GSE3854	GSM88262	GPL72	16482229	ftp://ftp.ncbi.nih.gov/pub/geo/DATA/supplementary/samples/GSM88nnn/GSM88262/GSM88262.cel.gz
GSE3854	GSM88263	GPL72	16482229	ftp://ftp.ncbi.nih.gov/pub/geo/DATA/supplementary/samples/GSM88nnn/GSM88263/GSM88263.cel.gz
GSE3854	GSM88264	GPL72	16482229	ftp://ftp.ncbi.nih.gov/pub/geo/DATA/supplementary/samples/GSM88nnn/GSM88264/GSM88264.cel.gz
GSE4188	GSM95931	GPL72	16616121	ftp://ftp.ncbi.nih.gov/pub/geo/DATA/supplementary/samples/GSM95nnn/GSM95931/GSM95931 .CEL.gz
GSE4188	GSM95932	GPL72	16616121	ftp://ftp.ncbi.nih.gov/pub/geo/DATA/supplementary/samples/GSM95nnn/GSM95932/GSM95932 .CEL.gz
GSE4188	GSM95933	GPL72	16616121	ftp://ftp.ncbi.nih.gov/pub/geo/DATA/supplementary/samples/GSM95nnn/GSM95933/GSM95933.CEL.gz
GSE4188	GSM95934	GPL72	16616121	ftp://ftp.ncbi.nih.gov/pub/geo/DATA/supplementary/samples/GSM95nnn/GSM95934/GSM95934.CEL.gz
GSE4188	GSM95935	GPL72	16616121	ftp://ftp.ncbi.nih.gov/pub/geo/DATA/supplementary/samples/GSM95nnn/GSM95935/GSM95935.CEL.gz
GSE4188	GSM95936	GPL72	16616121	ftp://ftp.ncbi.nih.gov/pub/geo/DATA/supplementary/samples/GSM95nnn/GSM95936/GSM95936.CEL.gz
GSE4188	GSM95937	GPL72	16616121	ftp://ftp.ncbi.nih.gov/pub/geo/DATA/supplementary/samples/GSM95nnn/GSM95937/GSM95937.CEL.gz
GSE4188	GSM95938	GPL72	16616121	ftp://ftp.ncbi.nih.gov/pub/geo/DATA/supplementary/samples/GSM95nnn/GSM95938/GSM95938.CEL.gz
GSE4188	GSM95939	GPL72	16616121	ftp://ftp.ncbi.nih.gov/pub/geo/DATA/supplementary/samples/GSM95nnn/GSM95939/GSM95939.CEL.gz
GSE4188	GSM95940	GPL72	16616121	ftp://ftp.ncbi.nih.gov/pub/geo/DATA/supplementary/samples/GSM95nnn/GSM95940/GSM95940.CEL.gz
GSE4188	GSM95941	GPL72	16616121	ftp://ftp.ncbi.nih.gov/pub/geo/DATA/supplementary/samples/GSM95nnn/GSM95941/GSM95941.CEL.gz
GSE4188	GSM95942	GPL72	16616121	ftp://ftp.ncbi.nih.gov/pub/geo/DATA/supplementary/samples/GSM95nnn/GSM95942/GSM95942.CEL.gz
GSE4188	GSM95943	GPL72	16616121	ftp://ftp.ncbi.nih.gov/pub/geo/DATA/supplementary/samples/GSM95nnn/GSM95943/GSM95943.CEL.gz
GSE4188	GSM95944	GPL72	16616121	ftp://ftp.ncbi.nih.gov/pub/geo/DATA/supplementary/samples/GSM95nnn/GSM95944/GSM95944.CEL.gz
GSE4188	GSM95945	GPL72	16616121	ftp://ftp.ncbi.nih.gov/pub/geo/DATA/supplementary/samples/GSM95nnn/GSM95945/GSM95945.CEL.gz
GSE4188	GSM95946	GPL72	16616121	ftp://ftp.ncbi.nih.gov/pub/geo/DATA/supplementary/samples/GSM95nnn/GSM95946/GSM95946.CEL.gz
GSE4235	GSM96593	GPL72	16580993	ftp://ftp.ncbi.nih.gov/pub/geo/DATA/supplementary/samples/GSM96nnn/GSM96593/GSM96593.CEL.gz
GSE4235	GSM96595	GPL72	16580993	ftp://ftp.ncbi.nih.gov/pub/geo/DATA/supplementary/samples/GSM96nnn/GSM96595/GSM96595.CEL.gz
GSE4235	GSM96596	GPL72	16580993	ftp://ftp.ncbi.nih.gov/pub/geo/DATA/supplementary/samples/GSM96nnn/GSM96596/GSM96596.CEL.gz
GSE4235	GSM96597	GPL72	16580993	ftp://ftp.ncbi.nih.gov/pub/geo/DATA/supplementary/samples/GSM96nnn/GSM96597/GSM96597.CEL.gz
GSE4235	GSM96598	GPL72	16580993	ftp://ftp.ncbi.nih.gov/pub/geo/DATA/supplementary/samples/GSM96nnn/GSM96598/GSM96598.CEL.gz
GSE4235	GSM96599	GPL72	16580993	ftp://ftp.ncbi.nih.gov/pub/geo/DATA/supplementary/samples/GSM96nnn/GSM96599/GSM96599.CEL.gz
GSE4235	GSM96600	GPL72	16580993	ftp://ftp.ncbi.nih.gov/pub/geo/DATA/supplementary/samples/GSM96nnn/GSM96600/GSM96600.CEL.gz
GSE4235	GSM96602	GPL72	16580993	ftp://ftp.ncbi.nih.gov/pub/geo/DATA/supplementary/samples/GSM96nnn/GSM96602/GSM96602.CEL.gz
GSE4235	GSM96603	GPL72	16580993	ftp://ftp.ncbi.nih.gov/pub/geo/DATA/supplementary/samples/GSM96nnn/GSM96603/GSM96603.CEL.gz
GSE4235	GSM96604	GPL72	16580993	ftp://ftp.ncbi.nih.gov/pub/geo/DATA/supplementary/samples/GSM96nnn/GSM96604/GSM96604.CEL.gz
GSE4235	GSM96605	GPL72	16580993	ftp://ftp.ncbi.nih.gov/pub/geo/DATA/supplementary/samples/GSM96nnn/GSM96605/GSM96605.CEL.gz
GSE4235	GSM96606	GPL72	16580993	ftp://ftp.ncbi.nih.gov/pub/geo/DATA/supplementary/samples/GSM96nnn/GSM96606/GSM96606.CEL.gz
GSE5984	GSM139078	GPL72	17318176	ftp://ftp.ncbi.nih.gov/pub/geo/DATA/supplementary/samples/GSM139nnn/GSM139078/GSM139078.CEL.gz
GSE5984	GSM139080	GPL72	17318176	ftp://ftp.ncbi.nih.gov/pub/geo/DATA/supplementary/samples/GSM139nnn/GSM139080/GSM139080.CEL.gz
GSE5984	GSM139082	GPL72	17318176	ftp://ftp.ncbi.nih.gov/pub/geo/DATA/supplementary/samples/GSM139nnn/GSM139082/GSM139082.CEL.gz
GSE5984	GSM139086	GPL72	17318176	ftp://ftp.ncbi.nih.gov/pub/geo/DATA/supplementary/samples/GSM139nnn/GSM139086/GSM139086.CEL.gz
GSE5984	GSM139089	GPL72	17318176	ftp://ftp.ncbi.nih.gov/pub/geo/DATA/supplementary/samples/GSM139nnn/GSM139089/GSM139089.CEL.gz
GSE5984	GSM139092	GPL72	17318176	ftp://ftp.ncbi.nih.gov/pub/geo/DATA/supplementary/samples/GSM139nnn/GSM139092/GSM139092.CEL.gz
GSE5984	GSM139094	GPL72	17318176	ftp://ftp.ncbi.nih.gov/pub/geo/DATA/supplementary/samples/GSM139nnn/GSM139094/GSM139094.CEL.gz
GSE6300	GSM144748	GPL72	17553483	ftp://ftp.ncbi.nih.gov/pub/geo/DATA/supplementary/samples/GSM144nnn/GSM144748/GSM144748.CEL.gz
GSE6300	GSM144749	GPL72	17553483	ftp://ftp.ncbi.nih.gov/pub/geo/DATA/supplementary/samples/GSM144nnn/GSM144749/GSM144749.CEL.gz
GSE6300	GSM144750	GPL72	17553483	ftp://ftp.ncbi.nih.gov/pub/geo/DATA/supplementary/samples/GSM144nnn/GSM144750/GSM144750.CEL.gz
GSE6300	GSM144751	GPL72	17553483	ftp://ftp.ncbi.nih.gov/pub/geo/DATA/supplementary/samples/GSM144nnn/GSM144751/GSM144751.CEL.gz
GSE6300	GSM144752	GPL72	17553483	ftp://ftp.ncbi.nih.gov/pub/geo/DATA/supplementary/samples/GSM144nnn/GSM144752/GSM144752.CEL.gz
GSE6300	GSM144753	GPL72	17553483	ftp://ftp.ncbi.nih.gov/pub/geo/DATA/supplementary/samples/GSM144nnn/GSM144753/GSM144753.CEL.gz
GSE6558	GSM151707	GPL72	17584255	ftp://ftp.ncbi.nih.gov/pub/geo/DATA/supplementary/samples/GSM151nnn/GSM151707/GSM151707.CEL.gz
GSE6558	GSM151708	GPL72	17584255	ftp://ftp.ncbi.nih.gov/pub/geo/DATA/supplementary/samples/GSM151nnn/GSM151708/GSM151708.CEL.gz
GSE6558	GSM151709	GPL72	17584255	ftp://ftp.ncbi.nih.gov/pub/geo/DATA/supplementary/samples/GSM151nnn/GSM151709/GSM151709.CEL.gz
GSE6558	GSM151710	GPL72	17584255	ftp://ftp.ncbi.nih.gov/pub/geo/DATA/supplementary/samples/GSM151nnn/GSM151710/GSM151710.CEL.gz
GSE6558	GSM151711	GPL72	17584255	ftp://ftp.ncbi.nih.gov/pub/geo/DATA/supplementary/samples/GSM151nnn/GSM151711/GSM151711.CEL.gz
GSE6558	GSM151712	GPL72	17584255	ftp://ftp.ncbi.nih.gov/pub/geo/DATA/supplementary/samples/GSM151nnn/GSM151712/GSM151712.CEL.gz
GSE6558	GSM151713	GPL72	17584255	ftp://ftp.ncbi.nih.gov/pub/geo/DATA/supplementary/samples/GSM151nnn/GSM151713/GSM151713.CEL.gz
GSE6558	GSM151714	GPL72	17584255	ftp://ftp.ncbi.nih.gov/pub/geo/DATA/supplementary/samples/GSM151nnn/GSM151714/GSM151714.CEL.gz
GSE6558	GSM151715	GPL72	17584255	ftp://ftp.ncbi.nih.gov/pub/geo/DATA/supplementary/samples/GSM151nnn/GSM151715/GSM151715.CEL.gz
GSE6558	GSM151716	GPL72	17584255	ftp://ftp.ncbi.nih.gov/pub/geo/DATA/supplementary/samples/GSM151nnn/GSM151716/GSM151716.CEL.gz
GSE6558	GSM151717	GPL72	17584255	ftp://ftp.ncbi.nih.gov/pub/geo/DATA/supplementary/samples/GSM151nnn/GSM151717/GSM151717.CEL.gz
GSE6558	GSM151718	GPL72	17584255	ftp://ftp.ncbi.nih.gov/pub/geo/DATA/supplementary/samples/GSM151nnn/GSM151718/GSM151718.CEL.gz
GSE6558	GSM151719	GPL72	17584255	ftp://ftp.ncbi.nih.gov/pub/geo/DATA/supplementary/samples/GSM151nnn/GSM151719/GSM151719.CEL.gz
GSE6558	GSM151720	GPL72	17584255	ftp://ftp.ncbi.nih.gov/pub/geo/DATA/supplementary/samples/GSM151nnn/GSM151720/GSM151720.CEL.gz
GSE6558	GSM151721	GPL72	17584255	ftp://ftp.ncbi.nih.gov/pub/geo/DATA/supplementary/samples/GSM151nnn/GSM151721/GSM151721.CEL.gz
GSE6558	GSM151722	GPL72	17584255	ftp://ftp.ncbi.nih.gov/pub/geo/DATA/supplementary/samples/GSM151nnn/GSM151722/GSM151722.CEL.gz
GSE6558	GSM151723	GPL72	17584255	ftp://ftp.ncbi.nih.gov/pub/geo/DATA/supplementary/samples/GSM151nnn/GSM151723/GSM151723.CEL.gz
GSE6558	GSM151724	GPL72	17584255	ftp://ftp.ncbi.nih.gov/pub/geo/DATA/supplementary/samples/GSM151nnn/GSM151724/GSM151724.CEL.gz
GSE6558	GSM151725	GPL72	17584255	ftp://ftp.ncbi.nih.gov/pub/geo/DATA/supplementary/samples/GSM151nnn/GSM151725/GSM151725.CEL.gz
GSE6558	GSM151726	GPL72	17584255	ftp://ftp.ncbi.nih.gov/pub/geo/DATA/supplementary/samples/GSM151nnn/GSM151726/GSM151726.CEL.gz
GSE6558	GSM151727	GPL72	17584255	ftp://ftp.ncbi.nih.gov/pub/geo/DATA/supplementary/samples/GSM151nnn/GSM151727/GSM151727.CEL.gz
GSE6558	GSM151728	GPL72	17584255	ftp://ftp.ncbi.nih.gov/pub/geo/DATA/supplementary/samples/GSM151nnn/GSM151728/GSM151728.CEL.gz
GSE6558	GSM151729	GPL72	17584255	ftp://ftp.ncbi.nih.gov/pub/geo/DATA/supplementary/samples/GSM151nnn/GSM151729/GSM151729.CEL.gz
GSE6558	GSM151730	GPL72	17584255	ftp://ftp.ncbi.nih.gov/pub/geo/DATA/supplementary/samples/GSM151nnn/GSM151730/GSM151730.CEL.gz
GSE6655	GSM154103	GPL72	17714588	ftp://ftp.ncbi.nih.gov/pub/geo/DATA/supplementary/samples/GSM154nnn/GSM154103/GSM154103.CEL.gz
GSE6655	GSM154105	GPL72	17714588	ftp://ftp.ncbi.nih.gov/pub/geo/DATA/supplementary/samples/GSM154nnn/GSM154105/GSM154105.CEL.gz
GSE6655	GSM154106	GPL72	17714588	ftp://ftp.ncbi.nih.gov/pub/geo/DATA/supplementary/samples/GSM154nnn/GSM154106/GSM154106.CEL.gz
GSE6655	GSM154108	GPL72	17714588	ftp://ftp.ncbi.nih.gov/pub/geo/DATA/supplementary/samples/GSM154nnn/GSM154108/GSM154108.CEL.gz
GSE6655	GSM154109	GPL72	17714588	ftp://ftp.ncbi.nih.gov/pub/geo/DATA/supplementary/samples/GSM154nnn/GSM154109/GSM154109.CEL.gz
GSE6655	GSM154110	GPL72	17714588	ftp://ftp.ncbi.nih.gov/pub/geo/DATA/supplementary/samples/GSM154nnn/GSM154110/GSM154110.CEL.gz
GSE7873	GSM190916	GPL72	18179715	ftp://ftp.ncbi.nih.gov/pub/geo/DATA/supplementary/samples/GSM190nnn/GSM190916/GSM190916.CEL.gz
GSE7873	GSM190917	GPL72	18179715	ftp://ftp.ncbi.nih.gov/pub/geo/DATA/supplementary/samples/GSM190nnn/GSM190917/GSM190917.CEL.gz
GSE7873	GSM190918	GPL72	18179715	ftp://ftp.ncbi.nih.gov/pub/geo/DATA/supplementary/samples/GSM190nnn/GSM190918/GSM190918.CEL.gz
